# Supplementary material for: Mechanics of the human foot during walking on different slopes
Source: PLoS One. 2023 Sep 11;18(9):e0286521. doi: 10.1371/journal.pone.0286521 (PMC10495022; doi:10.1371/journal.pone.0286521)
Supplement: S1 File — (ZIP) [file pone.0286521.s002.zip]

Archive with 1 entries (1 files):
- Papachatzis_DataSet_Availability.xlsx
