# Supplementary material for: Mechanics of the human foot during walking on different slopes
Source: PLoS One. 2023 Sep 11;18(9):e0286521. doi: 10.1371/journal.pone.0286521 (PMC10495022; doi:10.1371/journal.pone.0286521)
Supplement: S1 File — (ZIP) [file pone.0286521.s002.zip › Papachatzis_DataSet_Availability.xlsx]

## Sheet: Fig2
%Stance	Distal-to-Hindfoot_Decline10	Distal-to-Hindfoot_Decline5	Distal-to-Hindfoot_Level	Distal-to-Hindfoot_Incline5	Distal-to-Hindfoot_Incline10	Midtarsal_Decline10	Midtarsal_Decline5	Midtarsal_Level	Midtarsal_Incline5	Midtarsal_Incline10	Distal-to-Forefoot_Decline10	Distal-to-Forefoot_Decline5	Distal-to-Forefoot_Level	Distal-to-Forefoot_Incline5	Distal-to-Forefoot_Incline10	Ankle_Decline10	Ankle_Decline5	Ankle_Level	Ankle_Incline5	Ankle_Incline10	Knee_Decline10	Knee_Decline5	Knee_Level	Knee_Incline5	Knee_Incline10	Hip_Decline10	Hip_Decline5	Hip_Level	Hip_Incline5	Hip_Incline10
1	-0.142613	-0.0312484	-0.168855	-0.0880924	-0.107895	-0.0073695	-0.000633985	-0.000793987	-0.000361976	0.000224183	-0.0306737	-0.00358689	-0.00220719	-0.00111446	-0.00269733	-0.118141	-0.142234	-0.0283852	-0.031656	0.00460687	0.410982	0.387872	0.319114	0.213689	0.258565	-0.0538523	-0.0338036	0.0340581	0.0647443	0.136352
2	-0.235838	-0.0739925	-0.36769	-0.240573	-0.234421	-0.00272056	-0.000696276	-0.000200286	-8.51069e-05	0.000147258	-0.0104015	-0.00268688	-0.000536847	-0.000259111	-0.00108963	-0.340543	-0.339905	-0.0814774	-0.0649972	-0.0272563	0.724447	0.625438	0.608581	0.341158	0.194711	-0.415308	-0.258793	-0.0276047	0.0761342	0.177401
3	-0.423422	-0.290892	-0.470839	-0.368326	-0.361216	-0.000494338	-0.00100012	5.86878e-05	2.68521e-05	-0.00168119	-0.000289208	-0.00255242	0.00016762	8.21887e-05	-0.0121143	-0.577492	-0.493171	-0.136749	-0.0755527	-0.073114	0.948275	0.78978	0.793698	0.478791	0.186124	-0.718246	-0.375805	0.0702493	0.220167	0.35643
4	-0.75745	-0.664693	-0.462566	-0.423189	-0.428901	-0.00094892	-0.00166591	7.00216e-06	1.38231e-06	-0.00496762	-0.0013119	-0.00311904	9.90059e-06	3.73252e-06	-0.0304609	-0.767864	-0.545797	-0.182123	-0.0521487	-0.103499	0.999479	0.815625	0.800898	0.565731	0.233599	-0.916465	-0.358791	0.284546	0.456137	0.660058
5	-1.17623	-0.89374	-0.424566	-0.381241	-0.385997	-0.00154253	-0.00261823	-1.29079e-05	-5.10221e-06	-0.00626516	-0.00217036	-0.0032939	-3.36195e-05	-1.506e-05	-0.0332331	-0.729489	-0.442149	-0.191897	-0.0139215	-0.0843584	0.803301	0.646697	0.63425	0.544825	0.292942	-1.00331	-0.316329	0.357042	0.583816	0.919514
6	-1.46379	-0.846844	-0.42918	-0.359252	-0.328032	-0.00176017	-0.00360569	3.24172e-06	1.59038e-06	-0.00526471	-0.00105519	-0.0030715	1.06694e-05	4.64257e-06	-0.0261571	-0.451885	-0.235837	-0.151108	-0.0135574	-0.0690684	0.285354	0.257214	0.432204	0.514898	0.311975	-1.06494	-0.377225	0.193765	0.53735	1.01582
7	-1.368	-0.652537	-0.471804	-0.358118	-0.293246	-0.00234386	-0.00435633	1.05307e-06	5.4895e-07	-0.00420182	-0.00265314	-0.0028628	1.47448e-06	1.3989e-06	-0.0219213	-0.0970899	-0.0609592	-0.0787735	-0.027391	-0.0656466	-0.554798	-0.213581	0.28697	0.457387	0.24983	-1.25397	-0.622547	-0.109138	0.368672	0.9338
8	-1.1284	-0.651236	-0.46987	-0.303747	-0.257716	-0.00340508	-0.00466628	-9.80309e-07	-1.02924e-06	-0.0034932	-0.00501453	-0.00262089	-2.16096e-06	-2.47409e-06	-0.0186834	0.163239	-0.0833152	-0.0305407	0.0501309	-0.0125431	-1.32605	-0.360676	0.184541	0.28381	0.137265	-1.57074	-0.968612	-0.335494	0.184123	0.771477
9	-1.10997	-0.83715	-0.437532	-0.244725	-0.217393	-0.00433816	-0.00476422	1.8963e-07	4.31531e-08	-0.00320491	-0.00170627	-0.00227783	3.05925e-07	7.48027e-07	-0.015149	0.179026	-0.305845	-0.0307696	0.141875	0.0664647	-1.61843	-0.185796	0.155946	0.134374	0.077827	-1.89636	-1.28652	-0.417417	0.0533386	0.626682
10	-1.20052	-0.873678	-0.408809	-0.225127	-0.197217	-0.00398218	-0.00477943	4.64693e-07	3.00236e-06	-0.00309651	-0.00356127	-0.0021127	-3.36162e-07	7.06358e-06	-0.0149739	-0.0485287	-0.451587	-0.0403195	0.130982	0.101824	-1.66088	-0.201685	0.136059	0.109891	0.0958132	-2.11391	-1.50725	-0.436517	-0.000615365	0.53393
11	-1.18294	-0.72314	-0.35414	-0.235918	-0.208457	-0.00131951	-0.00438576	-1.15421e-06	-4.22623e-06	-0.0050012	-0.0312151	-0.00212602	2.41992e-06	-1.60702e-05	-0.0233639	-0.334665	-0.334332	0.00609971	0.0338011	0.050008	-1.84917	-0.627504	-0.0190642	0.139765	0.165536	-2.17848	-1.62253	-0.551242	-0.00520117	0.482442
12	-1.02589	-0.536363	-0.292511	-0.243439	-0.223078	0.00453098	-0.00310619	3.57515e-07	-9.2753e-06	-0.0123301	-0.0757268	-0.00210761	-2.89749e-06	-1.091e-05	-0.0327269	-0.443682	-0.0809481	0.0456209	-0.065814	-0.0538114	-2.29269	-1.20471	-0.185187	0.161588	0.27574	-2.14577	-1.66995	-0.754494	-0.0034736	0.483944
13	-0.801575	-0.403787	-0.24489	-0.225767	-0.221613	0.0131194	0.00333708	4.78926e-06	3.4681e-05	-0.0213823	-0.109161	-0.0082491	-7.05755e-06	0.000121669	-0.0352319	-0.374646	0.0276382	0.0171712	-0.10589	-0.152098	-2.82932	-1.55683	-0.235995	0.151591	0.39883	-2.05984	-1.67846	-0.937762	-0.0281115	0.520034
14	-0.585885	-0.33075	-0.192436	-0.192185	-0.205265	0.0268332	0.0147382	-1.04627e-05	5.48357e-06	-0.0282022	-0.127467	-0.0237259	3.02436e-05	-0.000256851	-0.0361387	-0.325778	-0.0965718	-0.0386719	-0.118887	-0.217238	-3.21459	-1.624	-0.221498	0.139423	0.506638	-1.92489	-1.69574	-1.04609	-0.073959	0.55192
15	-0.4182	-0.27803	-0.135918	-0.152039	-0.178236	0.0539804	0.0195845	-8.17629e-07	-0.000207414	-0.0310122	-0.15557	-0.0363077	-2.80481e-05	-0.00193735	-0.0356765	-0.425524	-0.291843	-0.110125	-0.144074	-0.248771	-3.3515	-1.5745	-0.182101	0.145081	0.592347	-1.7849	-1.76202	-1.10261	-0.105907	0.571895
16	-0.300638	-0.21206	-0.0862421	-0.112313	-0.147043	0.0832637	0.017102	6.32864e-05	-0.000190095	-0.0293677	-0.18529	-0.0424302	-0.000145558	-0.00471182	-0.0322579	-0.654361	-0.435635	-0.195484	-0.195178	-0.270444	-3.2677	-1.47311	-0.114783	0.184841	0.686594	-1.67387	-1.84393	-1.17743	-0.124314	0.580385
17	-0.212	-0.145464	-0.0452503	-0.0778452	-0.115868	0.0855736	0.0152612	0.000138416	-0.000264756	-0.0259628	-0.174026	-0.0473719	-0.000197411	-0.00727894	-0.0290318	-0.92586	-0.57098	-0.268135	-0.253978	-0.296364	-3.00508	-1.26225	-0.029831	0.255221	0.802411	-1.5836	-1.87227	-1.29886	-0.159288	0.57664
18	-0.138406	-0.0956721	-0.0123131	-0.0473156	-0.0892616	0.0541675	0.0124213	0.000903377	-0.000692122	-0.022155	-0.117353	-0.0443036	-0.00144944	-0.0082646	-0.0257696	-1.17433	-0.74032	-0.33113	-0.284911	-0.328853	-2.63188	-0.958023	0.0670534	0.318161	0.924175	-1.48064	-1.83278	-1.41859	-0.222045	0.55217
19	-0.07847	-0.0589454	0.0132182	-0.019649	-0.0684554	0.00619489	0.000136108	0.00227118	-0.000503484	-0.0175205	-0.0403406	-0.024817	-0.00322591	-0.00833612	-0.0227912	-1.38869	-0.925704	-0.390696	-0.296721	-0.359183	-2.211	-0.631784	0.165869	0.367645	1.03355	-1.34524	-1.75717	-1.48518	-0.301216	0.518087
20	-0.0318596	-0.0334057	0.029726	0.00472963	-0.0508824	-0.0449054	-0.0231386	0.002598	3.62793e-05	-0.0115712	0.0400274	0.00347436	-0.00290706	-0.00712876	-0.0202275	-1.57756	-1.08793	-0.429797	-0.32321	-0.378248	-1.7833	-0.315834	0.244737	0.426726	1.138	-1.19433	-1.6609	-1.49462	-0.374315	0.480594
21	0.000598991	-0.018841	0.0381705	0.0247434	-0.0339813	-0.0971444	-0.0502838	0.00240545	0.00091577	-0.00446376	0.113763	0.0310694	-0.00141467	-0.00546561	-0.0168858	-1.74394	-1.18746	-0.455379	-0.365445	-0.37954	-1.35171	-0.0414683	0.305525	0.504067	1.24309	-1.05878	-1.54876	-1.46608	-0.432326	0.432685
22	0.020848	-0.0104901	0.042631	0.0398505	-0.0174146	-0.146441	-0.0727624	0.00326615	0.00264355	0.00267592	0.172523	0.0550005	-0.00015084	-0.00381085	-0.0141003	-1.86967	-1.19374	-0.481713	-0.393673	-0.363144	-0.91975	0.138011	0.366257	0.578506	1.33668	-0.947466	-1.43128	-1.3977	-0.466756	0.379026
23	0.0350042	-0.00254824	0.0447951	0.0501773	-0.00245155	-0.182199	-0.0875796	0.00516326	0.00476961	0.00973775	0.212384	0.0762768	0.00211512	-0.00224442	-0.0122075	-1.92211	-1.12643	-0.497928	-0.391741	-0.333704	-0.533657	0.223471	0.41941	0.629385	1.40578	-0.848163	-1.30636	-1.29068	-0.462552	0.333443
24	0.0483276	0.00711829	0.0442257	0.0568103	0.0103122	-0.196711	-0.0954776	0.00794974	0.00788765	0.0184864	0.233745	0.0941457	0.00476564	-0.00153724	-0.0116289	-1.8886	-1.04758	-0.495037	-0.37476	-0.297288	-0.235057	0.284947	0.453754	0.661212	1.44977	-0.754896	-1.16091	-1.15546	-0.42157	0.303303
25	0.0641623	0.0155428	0.0399472	0.0610408	0.0214586	-0.190446	-0.0964165	0.0104927	0.0122382	0.0285609	0.241495	0.10265	0.00514575	-0.00133121	-0.0124237	-1.78213	-0.993046	-0.484863	-0.362177	-0.256063	-0.0339486	0.376601	0.481782	0.691722	1.4743	-0.67311	-0.988275	-1.0016	-0.36167	0.284348
26	0.0835256	0.0204519	0.0334599	0.0636132	0.0319576	-0.168126	-0.0920273	0.0115678	0.0172796	0.038201	0.240244	0.101778	0.00292927	-0.00156004	-0.0127705	-1.63496	-0.944647	-0.47586	-0.34881	-0.210193	0.0966154	0.480586	0.513234	0.720741	1.48978	-0.605053	-0.804836	-0.838268	-0.291811	0.276442
27	0.104756	0.0242161	0.0277682	0.0648074	0.041951	-0.134589	-0.084045	0.0134076	0.0222199	0.0473207	0.231141	0.0975571	-0.00023352	-0.00206719	-0.0120037	-1.48263	-0.873903	-0.459187	-0.320253	-0.164464	0.19886	0.549823	0.539424	0.735565	1.506	-0.546053	-0.634596	-0.670048	-0.20743	0.289393
28	0.12493	0.0306278	0.0234938	0.0643151	0.0515024	-0.0945907	-0.0713699	0.0167295	0.0264483	0.0564826	0.214697	0.0923411	-0.0026999	-0.00262823	-0.0111238	-1.34859	-0.780251	-0.428364	-0.279515	-0.127811	0.298925	0.568955	0.549983	0.732899	1.52439	-0.486026	-0.494261	-0.500647	-0.103509	0.32869
29	0.141307	0.0420901	0.0197916	0.0620586	0.0603955	-0.0523544	-0.0518955	0.0198435	0.0308093	0.0660706	0.192022	0.0857233	-0.00493258	-0.00269857	-0.0104655	-1.23438	-0.681475	-0.38904	-0.241756	-0.101439	0.396648	0.561219	0.551072	0.722114	1.5313	-0.424051	-0.390207	-0.34376	0.0123713	0.390017
30	0.153274	0.0578782	0.0158744	0.0588725	0.0679784	-0.00912822	-0.0270412	0.0219149	0.035616	0.0747338	0.164246	0.0775895	-0.00793722	-0.00211202	-0.00944092	-1.12689	-0.594819	-0.348658	-0.21316	-0.0771928	0.473165	0.557545	0.547728	0.710242	1.51116	-0.37115	-0.310408	-0.210851	0.125855	0.467913
31	0.162765	0.0750845	0.0115983	0.0554932	0.0735615	0.0353051	-0.000595455	0.0220626	0.0395572	0.0808397	0.133779	0.0687075	-0.0109932	-0.00168706	-0.00808199	-1.01747	-0.525981	-0.308082	-0.186387	-0.0471607	0.513705	0.570239	0.533828	0.695158	1.46221	-0.336357	-0.242411	-0.100798	0.226638	0.556761
32	0.172613	0.0905908	0.00756692	0.0518287	0.0772843	0.0803541	0.0260172	0.0207526	0.040909	0.0852574	0.104375	0.058443	-0.0128887	-0.00161623	-0.00657098	-0.912374	-0.471953	-0.26825	-0.159468	-0.0111777	0.523928	0.590252	0.50984	0.678752	1.39469	-0.319186	-0.186499	-0.0137283	0.311274	0.651604
33	0.184925	0.102469	0.00415521	0.0470783	0.0794657	0.124466	0.0536177	0.0199865	0.0387116	0.0875504	0.0795223	0.0441676	-0.0136943	-0.000778094	-0.00496123	-0.825125	-0.428768	-0.234392	-0.140621	0.0243035	0.527419	0.602189	0.483342	0.666031	1.31832	-0.313933	-0.15293	0.0470834	0.37948	0.748905
34	0.199022	0.110525	0.000638626	0.040885	0.0797865	0.164796	0.0785916	0.020769	0.0339885	0.087039	0.0607132	0.0284965	-0.0153702	0.000410609	-0.00412392	-0.760816	-0.393657	-0.209824	-0.132927	0.0554205	0.546199	0.598304	0.457949	0.653815	1.23513	-0.319306	-0.146726	0.0809604	0.432527	0.839747
35	0.21097	0.11583	-0.00387907	0.0338258	0.0773311	0.197969	0.0963023	0.0216551	0.0280784	0.0849476	0.0466668	0.0169392	-0.0185604	0.000476779	-0.00591488	-0.712842	-0.367494	-0.193903	-0.128512	0.0843694	0.583136	0.583472	0.430411	0.628692	1.14214	-0.337885	-0.160818	0.0935498	0.471996	0.913867
36	0.215536	0.119963	-0.0093375	0.0265206	0.0708539	0.221313	0.108974	0.0211277	0.0222521	0.076096	0.0343137	0.00903344	-0.0216357	-0.000499314	-0.00528815	-0.671097	-0.354658	-0.18645	-0.117896	0.116334	0.622516	0.57067	0.401305	0.582018	1.03687	-0.366782	-0.187131	0.0926783	0.498565	0.968643
37	0.208765	0.123712	-0.015707	0.018818	0.060157	0.233722	0.118998	0.0180754	0.0171711	0.0602333	0.020586	0.00334066	-0.0233025	-0.00235943	-0.00147225	-0.629905	-0.355105	-0.188433	-0.102165	0.153289	0.644013	0.565165	0.375791	0.522255	0.919357	-0.398357	-0.220789	0.0813746	0.509989	1.00885
38	0.189992	0.126639	-0.0232325	0.0098937	0.0457337	0.235671	0.126064	0.0125034	0.00998232	0.0424716	0.004374	-0.000480785	-0.0244348	-0.00294502	0.00123781	-0.588395	-0.360977	-0.197316	-0.0882381	0.194072	0.637266	0.560581	0.35247	0.463816	0.792584	-0.426553	-0.258127	0.0584259	0.50539	1.03828
39	0.162721	0.12731	-0.0321081	-0.00088751	0.0282244	0.228967	0.130506	0.0059324	-0.00257811	0.0227239	-0.0124622	-0.00422692	-0.0264452	2.16042e-05	0.00309182	-0.55091	-0.36448	-0.209769	-0.0786999	0.236263	0.607884	0.548291	0.32785	0.411542	0.662092	-0.448074	-0.297072	0.0252896	0.486928	1.05351
40	0.132095	0.123779	-0.0417681	-0.0137444	0.0083556	0.216204	0.132472	-0.00132305	-0.0176737	0.000663516	-0.0271378	-0.00980019	-0.0290008	0.00233131	0.00387083	-0.523339	-0.366529	-0.225642	-0.0712786	0.277111	0.570136	0.526532	0.302181	0.358801	0.53365	-0.461526	-0.336305	-0.00984167	0.462045	1.05037
41	0.103035	0.115452	-0.0505408	-0.0278243	-0.0126986	0.200531	0.131509	-0.0088517	-0.0312605	-0.0206759	-0.0376128	-0.0174519	-0.0307139	0.0013685	0.00257283	-0.508265	-0.37094	-0.243349	-0.0657177	0.313496	0.536867	0.498211	0.275289	0.300604	0.410073	-0.467554	-0.373804	-0.0389748	0.437684	1.03168
42	0.079153	0.103824	-0.0576129	-0.0405371	-0.0330951	0.185322	0.127596	-0.0150185	-0.0407634	-0.0395078	-0.0435177	-0.0257014	-0.0318295	-0.00162184	5.97765e-05	-0.50401	-0.378585	-0.261126	-0.0642073	0.343999	0.51249	0.465825	0.246713	0.240279	0.29228	-0.469483	-0.405885	-0.0625157	0.413903	1.00302
43	0.0614338	0.0927835	-0.062912	-0.0496138	-0.0514446	0.172921	0.123029	-0.0185247	-0.0461807	-0.0562195	-0.0464277	-0.0327122	-0.0337207	-0.00457368	-0.00242488	-0.507142	-0.387891	-0.278555	-0.0653056	0.369419	0.494227	0.430063	0.216847	0.183949	0.181882	-0.470825	-0.430258	-0.0861784	0.384916	0.966994
44	0.0489644	0.0859211	-0.0667587	-0.0547905	-0.0674246	0.164309	0.120232	-0.0195281	-0.048294	-0.071351	-0.0486374	-0.0371191	-0.036355	-0.006358	-0.0042915	-0.515579	-0.397895	-0.296695	-0.0653768	0.392267	0.477693	0.392078	0.187835	0.133468	0.0821631	-0.473349	-0.447125	-0.111562	0.348047	0.922122
45	0.0401183	0.0826002	-0.0694821	-0.0581603	-0.0809876	0.159477	0.118763	-0.0190637	-0.0481844	-0.0841467	-0.0520594	-0.0390939	-0.0386782	-0.00775929	-0.00587941	-0.529622	-0.411125	-0.316655	-0.0631578	0.413661	0.459441	0.355968	0.162837	0.0871964	-0.00585236	-0.4767	-0.459386	-0.137833	0.307235	0.869915
46	0.0336483	0.0801024	-0.0702367	-0.0612411	-0.0923304	0.157934	0.117441	-0.0175249	-0.0470967	-0.0940875	-0.0574714	-0.0402354	-0.040008	-0.0103606	-0.00707609	-0.550959	-0.429627	-0.336705	-0.0620047	0.433843	0.438095	0.323998	0.142707	0.0443272	-0.0843585	-0.480554	-0.470769	-0.162487	0.268173	0.813871
47	0.0303376	0.076619	-0.0688079	-0.0639702	-0.102088	0.160009	0.116295	-0.0145453	-0.043982	-0.0998998	-0.0640311	-0.0424221	-0.0408055	-0.0153663	-0.00945456	-0.580308	-0.45198	-0.354508	-0.0648788	0.452168	0.413605	0.294006	0.12542	0.00663203	-0.154324	-0.487004	-0.483601	-0.185232	0.231694	0.753558
48	0.0324927	0.0724734	-0.0668469	-0.0658805	-0.111489	0.16632	0.116585	-0.0107852	-0.0382941	-0.10173	-0.0696111	-0.0464756	-0.0418445	-0.0218082	-0.0146007	-0.61732	-0.476358	-0.371702	-0.0703655	0.468655	0.387761	0.26483	0.109496	-0.0232714	-0.213721	-0.496677	-0.498452	-0.210464	0.193773	0.685727
49	0.0414266	0.0686957	-0.0659977	-0.0675105	-0.122165	0.176136	0.118279	-0.00774161	-0.0329159	-0.1033	-0.0721049	-0.051271	-0.0433632	-0.0270228	-0.021232	-0.660222	-0.502411	-0.391513	-0.0738176	0.484089	0.362942	0.238411	0.0972061	-0.0449105	-0.260843	-0.507115	-0.513719	-0.240903	0.149922	0.610999
50	0.0555465	0.0650239	-0.066466	-0.0698385	-0.135483	0.186578	0.119438	-0.00627448	-0.0311745	-0.108529	-0.0704745	-0.0551496	-0.0449439	-0.029004	-0.0270001	-0.705978	-0.530682	-0.413331	-0.0718236	0.49984	0.342388	0.21819	0.0920298	-0.0602848	-0.295883	-0.515938	-0.528887	-0.274932	0.0990173	0.532383
51	0.0697055	0.0606794	-0.0678398	-0.073884	-0.152067	0.193015	0.118049	-0.00649559	-0.0330948	-0.119052	-0.0657305	-0.0569464	-0.0460578	-0.0293505	-0.0312049	-0.751131	-0.560201	-0.433557	-0.064817	0.516956	0.328416	0.204807	0.0919036	-0.073329	-0.320717	-0.522692	-0.544546	-0.308126	0.0448937	0.452163
52	0.0776953	0.0544521	-0.070373	-0.0806039	-0.171327	0.191476	0.112711	-0.00848383	-0.0373431	-0.13369	-0.0604414	-0.0566173	-0.046922	-0.030925	-0.0344193	-0.792775	-0.587934	-0.450251	-0.05508	0.535302	0.320051	0.195787	0.0931207	-0.0857458	-0.338625	-0.530442	-0.561416	-0.339262	-0.00824141	0.372015
53	0.07496	0.0441564	-0.0748832	-0.0909791	-0.192076	0.180183	0.102265	-0.0124564	-0.0436063	-0.148947	-0.0572499	-0.0553716	-0.048158	-0.0350526	-0.0386224	-0.829299	-0.610872	-0.46436	-0.0437331	0.553771	0.314734	0.18916	0.0948279	-0.0962099	-0.353316	-0.543269	-0.579615	-0.370287	-0.0592661	0.294948
54	0.0605194	0.0279557	-0.081352	-0.104633	-0.213206	0.15953	0.0861044	-0.0181322	-0.0516001	-0.161515	-0.0571463	-0.0545879	-0.0499605	-0.041267	-0.0459597	-0.860645	-0.628397	-0.477685	-0.0311097	0.571073	0.310003	0.18423	0.0984966	-0.101424	-0.364732	-0.562182	-0.599089	-0.40328	-0.111424	0.221354
55	0.03627	0.00520893	-0.0888649	-0.119366	-0.234691	0.130899	0.0645719	-0.0245256	-0.0601685	-0.171985	-0.0591891	-0.0553374	-0.0523247	-0.0479731	-0.0560727	-0.887695	-0.642821	-0.490804	-0.0176772	0.588069	0.304654	0.181737	0.1051	-0.100974	-0.370011	-0.584743	-0.621929	-0.438953	-0.166898	0.147444
56	0.00528784	-0.0229869	-0.0965504	-0.133396	-0.256836	0.0955089	0.0387336	-0.0308056	-0.0684264	-0.183173	-0.0612648	-0.0575677	-0.0551516	-0.0535922	-0.0668734	-0.911016	-0.65658	-0.502598	-0.00346615	0.60617	0.298843	0.182696	0.114033	-0.0984225	-0.368601	-0.606801	-0.649545	-0.476401	-0.224389	0.0720434
57	-0.0291841	-0.0538883	-0.104643	-0.146986	-0.2782	0.0549881	0.0103348	-0.0371023	-0.0770649	-0.196623	-0.0617044	-0.0601518	-0.0584769	-0.0582831	-0.0756016	-0.931314	-0.671351	-0.512633	0.012417	0.625958	0.292162	0.187327	0.12472	-0.0973491	-0.364956	-0.625456	-0.679974	-0.513763	-0.28218	-6.95443e-05
58	-0.0650777	-0.0850349	-0.113501	-0.161971	-0.296338	0.0109951	-0.0192534	-0.0436806	-0.0873911	-0.210563	-0.0600476	-0.0619413	-0.0622896	-0.0631665	-0.0815189	-0.949156	-0.68661	-0.521211	0.0306838	0.646196	0.283098	0.194991	0.135939	-0.097618	-0.363061	-0.639934	-0.710268	-0.55041	-0.340267	-0.0644465
59	-0.101667	-0.114858	-0.122933	-0.179295	-0.309966	-0.0350216	-0.0491712	-0.0504147	-0.0993296	-0.221137	-0.0568982	-0.0622626	-0.0664038	-0.0692973	-0.0868054	-0.964911	-0.701459	-0.527998	0.0508464	0.664717	0.269976	0.204525	0.146902	-0.0950739	-0.361819	-0.651232	-0.739063	-0.588752	-0.400466	-0.12361
60	-0.139313	-0.143778	-0.133178	-0.198842	-0.320261	-0.0817292	-0.0793847	-0.0572704	-0.112156	-0.225787	-0.0538361	-0.061652	-0.0710258	-0.0769875	-0.0947073	-0.979276	-0.716916	-0.533185	0.0720633	0.679862	0.251779	0.215513	0.160237	-0.0861723	-0.355149	-0.660474	-0.767548	-0.631126	-0.463028	-0.185145
61	-0.178678	-0.173396	-0.145059	-0.220966	-0.329081	-0.128096	-0.110396	-0.0647642	-0.126047	-0.225072	-0.0524958	-0.0612892	-0.0764317	-0.0860786	-0.106205	-0.992826	-0.733822	-0.536941	0.0944549	0.691877	0.227938	0.22753	0.179273	-0.0701566	-0.339628	-0.667607	-0.795268	-0.677451	-0.527688	-0.252177
62	-0.220257	-0.204986	-0.159311	-0.246125	-0.338543	-0.173122	-0.142235	-0.0736637	-0.142089	-0.222339	-0.0543576	-0.062418	-0.0825417	-0.095906	-0.120007	-1.00584	-0.752076	-0.538783	0.11943	0.7042	0.198397	0.239828	0.20358	-0.0499296	-0.318336	-0.672938	-0.81921	-0.725037	-0.592578	-0.320625
63	-0.26362	-0.238224	-0.176648	-0.274806	-0.348828	-0.215885	-0.174349	-0.0845514	-0.161021	-0.220236	-0.0599387	-0.0652198	-0.0894223	-0.106369	-0.13373	-1.01848	-0.77097	-0.537848	0.148901	0.720989	0.163514	0.251797	0.230967	-0.0285204	-0.296476	-0.676844	-0.839173	-0.771052	-0.655368	-0.383307
64	-0.307317	-0.271913	-0.198119	-0.306869	-0.358893	-0.255656	-0.205988	-0.0984529	-0.182658	-0.218729	-0.068483	-0.0692503	-0.0970133	-0.117617	-0.146301	-1.03055	-0.790335	-0.532599	0.184092	0.743617	0.123785	0.262757	0.259638	-0.00688439	-0.275407	-0.679099	-0.857129	-0.812515	-0.713391	-0.435594
65	-0.349457	-0.305272	-0.224604	-0.342196	-0.367922	-0.291661	-0.236699	-0.116054	-0.206164	-0.216037	-0.0788112	-0.0741989	-0.105395	-0.130211	-0.158465	-1.04144	-0.810625	-0.521717	0.224434	0.77066	0.0799177	0.271754	0.289048	0.0179149	-0.250208	-0.679367	-0.873642	-0.846172	-0.765502	-0.478198
66	-0.388544	-0.338331	-0.256119	-0.380565	-0.377075	-0.322798	-0.266116	-0.137128	-0.230407	-0.210928	-0.0904586	-0.0803845	-0.114748	-0.14472	-0.172308	-1.05044	-0.831333	-0.504588	0.269184	0.800637	0.0320968	0.277451	0.319736	0.0493721	-0.214419	-0.677277	-0.885553	-0.870618	-0.810436	-0.513296
67	-0.424482	-0.372056	-0.291987	-0.421308	-0.388715	-0.347869	-0.293728	-0.160528	-0.253763	-0.203709	-0.104439	-0.0891151	-0.125574	-0.161826	-0.189801	-1.05694	-0.850612	-0.481694	0.318333	0.83462	-0.02015	0.279039	0.352022	0.0891276	-0.165732	-0.673079	-0.887781	-0.88408	-0.845775	-0.542975
68	-0.458723	-0.407079	-0.331598	-0.463903	-0.404654	-0.365633	-0.318414	-0.184604	-0.274955	-0.195583	-0.123339	-0.101899	-0.138873	-0.182188	-0.211653	-1.06043	-0.866729	-0.453186	0.373838	0.875698	-0.0775538	0.276677	0.385618	0.135779	-0.107197	-0.667731	-0.877704	-0.883281	-0.869065	-0.568852
69	-0.493255	-0.443094	-0.373832	-0.508008	-0.425618	-0.374766	-0.338327	-0.207429	-0.292571	-0.186991	-0.150328	-0.12005	-0.155365	-0.206691	-0.238348	-1.06042	-0.878767	-0.41819	0.437736	0.927523	-0.140678	0.270696	0.419835	0.186774	-0.0438587	-0.660602	-0.853998	-0.865248	-0.877686	-0.589074
70	-0.529341	-0.478845	-0.416612	-0.553317	-0.450342	-0.373779	-0.351166	-0.22602	-0.304708	-0.176011	-0.187965	-0.144503	-0.175806	-0.236553	-0.270601	-1.05582	-0.886396	-0.375684	0.512172	0.992072	-0.210018	0.260505	0.453889	0.240422	0.0230103	-0.648291	-0.815647	-0.828978	-0.869689	-0.598854
71	-0.566872	-0.513011	-0.457393	-0.598369	-0.476075	-0.360962	-0.354383	-0.235941	-0.308281	-0.158912	-0.237666	-0.176418	-0.201768	-0.272882	-0.30918	-1.04478	-0.889224	-0.325655	0.598515	1.06923	-0.286402	0.244344	0.486953	0.295873	0.0947519	-0.626601	-0.762009	-0.775086	-0.843121	-0.593128
72	-0.604563	-0.54439	-0.494079	-0.641732	-0.50033	-0.334346	-0.345093	-0.232811	-0.299601	-0.130888	-0.299957	-0.217372	-0.235383	-0.31746	-0.356047	-1.02511	-0.885625	-0.269442	0.697026	1.15816	-0.371151	0.220023	0.51829	0.352581	0.172169	-0.591605	-0.692566	-0.704886	-0.796261	-0.569108
73	-0.640968	-0.572666	-0.524947	-0.68152	-0.52013	-0.291952	-0.320457	-0.212462	-0.274045	-0.0855542	-0.375247	-0.269708	-0.278947	-0.372702	-0.414064	-0.994629	-0.872666	-0.207905	0.807549	1.25857	-0.466007	0.185614	0.546939	0.409463	0.253576	-0.541599	-0.606966	-0.619538	-0.727139	-0.525771
74	-0.67535	-0.598583	-0.547836	-0.715416	-0.532574	-0.232105	-0.278512	-0.169959	-0.226361	-0.0172478	-0.464371	-0.336013	-0.334884	-0.441476	-0.485739	-0.950734	-0.847074	-0.140255	0.92929	1.37094	-0.57265	0.139888	0.57215	0.464739	0.335622	-0.477658	-0.505391	-0.519828	-0.6344	-0.464891
75	-0.707876	-0.622694	-0.561692	-0.741667	-0.536266	-0.153734	-0.217659	-0.101128	-0.15192	0.0777436	-0.568428	-0.418351	-0.406078	-0.52696	-0.573553	-0.890516	-0.805703	-0.064922	1.0611	1.49518	-0.692498	0.0817156	0.59327	0.516978	0.414099	-0.401676	-0.388159	-0.406666	-0.519486	-0.389399
76	-0.739345	-0.64497	-0.566917	-0.758923	-0.531488	-0.0569935	-0.13635	-0.00347308	-0.0473879	0.201088	-0.687972	-0.518135	-0.495424	-0.63188	-0.680031	-0.81082	-0.745618	0.0198917	1.20144	1.63047	-0.826896	0.0092217	0.608627	0.56559	0.484651	-0.314614	-0.25437	-0.281071	-0.384933	-0.301247
77	-0.770681	-0.664909	-0.564534	-0.766425	-0.518409	0.0566812	-0.0334026	0.123766	0.0900343	0.353597	-0.822528	-0.635988	-0.605093	-0.759031	-0.806831	-0.708094	-0.664009	0.116461	1.3491	1.77634	-0.977098	-0.0806663	0.615241	0.610063	0.544648	-0.214821	-0.103134	-0.143247	-0.233892	-0.200618
78	-0.801665	-0.682481	-0.556073	-0.763526	-0.497082	0.184525	0.0913719	0.279529	0.262985	0.535974	-0.969297	-0.772051	-0.736222	-0.910877	-0.955059	-0.579134	-0.557211	0.22858	1.50391	1.93305	-1.14437	-0.190676	0.609719	0.648556	0.593632	-0.0983513	0.0648099	0.00725152	-0.0700424	-0.0881279
79	-0.830663	-0.698295	-0.542784	-0.749719	-0.468334	0.322413	0.236083	0.461336	0.472335	0.747968	-1.12299	-0.925182	-0.888015	-1.08834	-1.12524	-0.421235	-0.421165	0.361343	1.66615	2.10034	-1.32907	-0.321778	0.58836	0.677828	0.632881	0.038437	0.24734	0.170668	0.103619	0.0339147
80	-0.855182	-0.711643	-0.525422	-0.725263	-0.432374	0.464663	0.396062	0.664222	0.715205	0.986726	-1.27628	-1.09031	-1.05691	-1.28979	-1.31458	-0.232994	-0.252693	0.519633	1.83607	2.27649	-1.5297	-0.473641	0.546486	0.69415	0.661713	0.196863	0.44259	0.34685	0.284471	0.163773
81	-0.871873	-0.719428	-0.507452	-0.690519	-0.390581	0.605032	0.563276	0.880332	0.984772	1.2448	-1.42045	-1.25665	-1.23956	-1.5096	-1.51722	-0.0151847	-0.050755	0.707507	2.01281	2.45832	-1.74191	-0.64402	0.480341	0.693185	0.676323	0.374466	0.650217	0.535966	0.470852	0.30148
82	-0.876534	-0.717031	-0.495439	-0.649005	-0.345306	0.737137	0.728315	1.10085	1.27298	1.50966	-1.54561	-1.4105	-1.43457	-1.74309	-1.72395	0.228778	0.183063	0.927388	2.1963	2.64202	-1.95748	-0.829835	0.389268	0.673187	0.672485	0.565027	0.869548	0.737345	0.659646	0.447937
83	-0.864602	-0.70358	-0.49547	-0.603422	-0.292999	0.854541	0.884375	1.32114	1.56717	1.76661	-1.6412	-1.54457	-1.64343	-1.98065	-1.91817	0.492564	0.445566	1.17941	2.3863	2.82112	-2.16471	-1.02661	0.277115	0.633496	0.646383	0.758753	1.09522	0.943986	0.846089	0.602211
84	-0.832685	-0.683373	-0.50409	-0.541832	-0.221698	0.952556	1.03051	1.53564	1.84791	1.99931	-1.69941	-1.66273	-1.85744	-2.19404	-2.07348	0.768141	0.733685	1.45951	2.57456	2.98295	-2.35038	-1.22945	0.148115	0.568765	0.59474	0.941848	1.31266	1.14451	1.02264	0.758505
85	-0.779678	-0.663055	-0.490331	-0.460866	-0.118572	1.0293	1.17075	1.72362	2.09384	2.18958	-1.71741	-1.77574	-2.02786	-2.36067	-2.15986	1.04715	1.04447	1.7504	2.75161	3.10963	-2.50381	-1.43503	-0.00675273	0.476048	0.518365	1.09696	1.49796	1.33119	1.18389	0.910887
86	-0.704151	-0.634999	-0.434042	-0.355128	0.00104805	1.08336	1.29334	1.86214	2.27816	2.32453	-1.69266	-1.864	-2.11434	-2.44689	-2.17926	1.31847	1.36092	2.02911	2.89896	3.19213	-2.61801	-1.62883	-0.195043	0.351938	0.421473	1.20636	1.63479	1.50377	1.33137	1.05617
87	-0.597749	-0.567683	-0.366645	-0.2409	0.115408	1.10941	1.36431	1.93894	2.37999	2.39391	-1.61211	-1.86252	-2.13423	-2.4474	-2.14213	1.56162	1.64544	2.27875	3.00534	3.22391	-2.68681	-1.7814	-0.392743	0.204759	0.304142	1.25856	1.72208	1.66817	1.46665	1.19402
88	-0.444558	-0.429922	-0.289078	-0.13437	0.236883	1.099	1.36244	1.9362	2.3869	2.38038	-1.45183	-1.72036	-2.07041	-2.36851	-2.01908	1.74713	1.8586	2.46748	3.05993	3.18448	-2.69953	-1.87029	-0.569286	0.0560984	0.168971	1.25025	1.76142	1.81375	1.58067	1.3177
89	-0.235504	-0.214139	-0.156064	0.00323497	0.39956	1.04623	1.29464	1.84934	2.28708	2.26595	-1.19737	-1.43925	-1.87608	-2.16015	-1.75949	1.84679	1.9778	2.55929	3.03101	3.04884	-2.64432	-1.89441	-0.711808	-0.0819539	0.0308116	1.18608	1.74508	1.90422	1.6501	1.40825
90	0.0191089	0.0394556	0.0472662	0.194964	0.601058	0.957238	1.19459	1.71578	2.10099	2.05889	-0.864819	-1.09327	-1.56863	-1.81208	-1.37253	1.84565	2.00703	2.5536	2.89865	2.81363	-2.52443	-1.88159	-0.821202	-0.209558	-0.0928465	1.07523	1.66135	1.89293	1.65244	1.44358
91	0.295887	0.284265	0.29812	0.413885	0.798067	0.845999	1.08287	1.55272	1.86122	1.79098	-0.490385	-0.746448	-1.17959	-1.376	-0.9295	1.74441	1.95204	2.45242	2.66764	2.49907	-2.35524	-1.84112	-0.893112	-0.326899	-0.192872	0.92767	1.50691	1.76718	1.57853	1.40985
92	0.556378	0.508849	0.546086	0.613097	0.95249	0.72354	0.949447	1.33791	1.58034	1.48911	-0.122135	-0.397442	-0.739416	-0.913796	-0.492755	1.55942	1.80723	2.24438	2.35123	2.12978	-2.15841	-1.74706	-0.919588	-0.42076	-0.274618	0.758419	1.28583	1.56369	1.43578	1.31775
93	0.751712	0.709306	0.754269	0.762825	1.0449	0.598505	0.792062	1.07802	1.26502	1.16535	0.184592	-0.0478377	-0.295637	-0.466613	-0.093329	1.31527	1.57301	1.93185	1.96314	1.72449	-1.9559	-1.5975	-0.894022	-0.47394	-0.356938	0.591777	1.02037	1.32027	1.24554	1.20596
94	0.844259	0.863769	0.897857	0.849712	1.05833	0.476608	0.623498	0.804526	0.935937	0.844109	0.3878	0.265889	0.101099	-0.069929	0.227114	1.03921	1.27284	1.54222	1.52551	1.30921	-1.75853	-1.42277	-0.836763	-0.497108	-0.458079	0.457621	0.752041	1.07574	1.05283	1.12709
95	0.828649	0.922851	0.953469	0.847276	0.966796	0.36558	0.46672	0.556244	0.635604	0.57163	0.475307	0.471435	0.394302	0.211763	0.39761	0.761781	0.951901	1.12774	1.08869	0.931085	-1.5853	-1.26338	-0.800548	-0.520104	-0.560196	0.382104	0.532861	0.86487	0.910335	1.10221
96	0.726376	0.867008	0.906022	0.746403	0.801379	0.272741	0.336962	0.362897	0.406461	0.374456	0.460693	0.535957	0.519926	0.332418	0.422986	0.512283	0.648091	0.751556	0.712063	0.624431	-1.44921	-1.13135	-0.76909	-0.555697	-0.613344	0.371983	0.393827	0.685974	0.838543	1.09206
97	0.567229	0.717382	0.768345	0.590869	0.635137	0.196587	0.234278	0.228588	0.253344	0.242409	0.370284	0.48306	0.483485	0.328912	0.388216	0.313161	0.387157	0.447142	0.425925	0.388319	-1.33075	-1.02005	-0.719104	-0.58081	-0.609843	0.409671	0.3394	0.540508	0.801393	1.0585
98	0.380381	0.513789	0.581746	0.435979	0.510742	0.135816	0.156948	0.141217	0.157588	0.152753	0.235733	0.351097	0.364399	0.271684	0.357712	0.175374	0.193306	0.223776	0.229695	0.211982	-1.19813	-0.924211	-0.653767	-0.576942	-0.575448	0.46454	0.348255	0.441495	0.754714	0.992808
99	0.197888	0.326728	0.386255	0.307725	0.400689	0.0920219	0.0999669	0.0874885	0.0984404	0.0939753	0.0956344	0.204788	0.218741	0.203626	0.294519	0.0966632	0.0763035	0.0875838	0.105929	0.0968906	-1.01997	-0.822196	-0.58107	-0.53446	-0.516166	0.500827	0.375632	0.397016	0.691914	0.910335
100	0.0256805	0.168483	0.197252	0.201141	0.28469	0.0590624	0.0543013	0.0519233	0.057107	0.0537338	-0.038849	0.0666181	0.0698546	0.137286	0.187373	0.0526155	0.00799861	0.00964932	0.0232972	0.0239405	-0.80778	-0.708122	-0.508373	-0.462723	-0.434555	0.518251	0.402363	0.388945	0.621265	0.821649

## Sheet: Fig3
	Work	Distal-to-Hindfoot_Decline10	Distal-to-Hindfoot_Decline5	Distal-to-Hindfoot_Level	Distal-to-Hindfoot_Incline5	Distal-to-Hindfoot_Incline10	Cop-Under-Hindfoot_Decline10	Cop-Under-Hindfoot_Decline5	Cop-Under-Hindfoot_Level	Cop-Under-Hindfoot_Incline5	Cop-Under-Hindfoot_Incline10	Midtarsal_Decline10	Midtarsal_Decline5	Midtarsal_Level	Midtarsal_Incline5	Midtarsal_Incline10	Distal-to-Forefoot_Decline10	Distal-to-Forefoot_Decline5	Distal-to-Forefoot_Level	Distal-to-Forefoot_Incline5	Distal-to-Forefoot_Incline10
Mean	Positive	0.0764898	0.0750987	0.068287	0.0651527	0.08502	0.0329729	0.0257049	0.0181908	0.0146447	0.0196267	0.134087	0.139253	0.181167	0.218788	0.230631	0.000843749	0.00339215	0.00426806	0.0049679	0.00184482
	Negative	-0.204101	-0.169677	-0.145855	-0.157022	-0.13964	-0.146398	-0.148124	-0.179932	-0.21973	-0.207307	-0.0642806	-0.0589259	-0.0500331	-0.0643945	-0.0624523	-0.0745431	-0.0527869	-0.0365161	-0.029601	-0.0251057
	Net	-0.127611	-0.0945779	-0.0775684	-0.0918697	-0.0546203	-0.113425	-0.122419	-0.161741	-0.205085	-0.187681	0.0698067	0.0803268	0.131134	0.154393	0.168178	-0.0736994	-0.0493948	-0.0322481	-0.0246331	-0.0232609
	Work	Distal-to-Hindfoot_Decline10	Distal-to-Hindfoot_Decline5	Distal-to-Hindfoot_Level	Distal-to-Hindfoot_Incline5	Distal-to-Hindfoot_Incline10	Cop-Under-Hindfoot_Decline10	Cop-Under-Hindfoot_Decline5	Cop-Under-Hindfoot_Level	Cop-Under-Hindfoot_Incline5	Cop-Under-Hindfoot_Incline10	Midtarsal_Decline10	Midtarsal_Decline5	Midtarsal_Level	Midtarsal_Incline5	Midtarsal_Incline10	Distal-to-Forefoot_Decline10	Distal-to-Forefoot_Decline5	Distal-to-Forefoot_Level	Distal-to-Forefoot_Incline5	Distal-to-Forefoot_Incline10
StD	Positive	0.0262305	0.0266331	0.0216695	0.0205196	0.0432784	0.00845274	0.00921486	0.00992116	0.00568979	0.0168451	0.0638735	0.0347879	0.0848397	0.087214	0.0728842	0.000803971	0.00649085	0.00444633	0.00574203	0.00208051
	Negative	0.0406759	0.0512163	0.0393021	0.0480146	0.0305966	0.0455442	0.0466521	0.0447076	0.0435208	0.0491064	0.0348638	0.0340633	0.0321898	0.0407547	0.0304186	0.0136989	0.0153076	0.00680776	0.00533284	0.00637898
	Net	0.0617447	0.0652591	0.0539575	0.0445785	0.060854	0.0484001	0.0508896	0.0475274	0.0419549	0.055437	0.0835637	0.057885	0.102341	0.105128	0.0861389	0.0135177	0.0186116	0.00878852	0.00830399	0.00577945

## Sheet: Fig4
	Work	Distal-to-Hindfoot_Decline10	Distal-to-Hindfoot_Decline5	Distal-to-Hindfoot_Level	Distal-to-Hindfoot_Incline5	Distal-to-Hindfoot_Incline10	Ankle_Decline10	Ankle_Decline5	Ankle_Level	Ankle_Incline5	Ankle_Incline10	Knee_Decline10	Knee_Decline5	Knee_Level	Knee_Incline5	Knee_Incline10	Hip_Decline10	Hip_Decline5	Hip_Level	Hip_Incline5	Hip_Incline10
Mean	Positive	0.0764898	0.0750987	0.068287	0.0651527	0.08502	0.121962	0.121962	0.121962	0.121962	0.121962	0.150272	0.150272	0.150272	0.150272	0.150272	0.176115	0.176115	0.176115	0.176115	0.176115
	Negative	-0.204101	-0.169677	-0.145855	-0.157022	-0.13964	-0.389049	-0.389049	-0.389049	-0.389049	-0.389049	-0.255539	-0.255539	-0.255539	-0.255539	-0.255539	-0.272972	-0.272972	-0.272972	-0.272972	-0.272972
	Net	-0.127611	-0.0945779	-0.0775684	-0.0918697	-0.0546203	-0.267087	-0.267087	-0.267087	-0.267087	-0.267087	-0.105266	-0.105266	-0.105266	-0.105266	-0.105266	-0.0968566	-0.0968566	-0.0968566	-0.0968566	-0.0968566
	Work	Distal-to-Hindfoot_Decline10	Distal-to-Hindfoot_Decline5	Distal-to-Hindfoot_Level	Distal-to-Hindfoot_Incline5	Distal-to-Hindfoot_Incline10	Ankle_Decline10	Ankle_Decline5	Ankle_Level	Ankle_Incline5	Ankle_Incline10	Knee_Decline10	Knee_Decline5	Knee_Level	Knee_Incline5	Knee_Incline10	Hip_Decline10	Hip_Decline5	Hip_Level	Hip_Incline5	Hip_Incline10
StD	Positive	0.0262305	0.0266331	0.0216695	0.0205196	0.0432784	0.0404758	0.0404758	0.0404758	0.0404758	0.0404758	0.0470737	0.0470737	0.0470737	0.0470737	0.0470737	0.0331394	0.0331394	0.0331394	0.0331394	0.0331394
	Negative	0.0406759	0.0512163	0.0393021	0.0480146	0.0305966	0.059507	0.059507	0.059507	0.059507	0.059507	0.0443187	0.0443187	0.0443187	0.0443187	0.0443187	0.0794429	0.0794429	0.0794429	0.0794429	0.0794429
	Net	0.0617447	0.0652591	0.0539575	0.0445785	0.060854	0.0559964	0.0559964	0.0559964	0.0559964	0.0559964	0.0740759	0.0740759	0.0740759	0.0740759	0.0740759	0.0765718	0.0765718	0.0765718	0.0765718	0.0765718

## Sheet: Fig5
%Stance	Total-Plantar-Length_Decline10	Total-Plantar-Length_Decline5	Total-Plantar-Length_Level	Total-Plantar-Length_Incline5	Total-Plantar-Length_Incline10	Arch-Length_Decline10	Arch-Length_Decline5	Arch-Length_Level	Arch-Length_Incline5	Arch-Length_Incline10	MTPJ-Angle_Decline10	MTPJ-Angle_Decline5	MTPJ-Angle_Level	MTPJ-Angle_Incline5	MTPJ-Angle_Incline10	MTPJ-Wrapping-Length_Decline10	MTPJ-Wrapping-Length_Decline5	MTPJ-Wrapping-Length_Level	MTPJ-Wrapping-Length_Incline5	MTPJ-Wrapping-Length_Incline10
1	89.9379	90.1435	90.0846	90.1227	90.0557	74.0804	74.1436	74.2779	74.1791	74.1164	119.502	121.069	120.588	120.837	120.379	4.17139	4.22612	4.2093	4.21801	4.202
2	90.1563	90.3645	90.327	90.3571	90.2672	74.1458	74.2385	74.4019	74.3623	74.3742	119.205	120.792	120.475	120.665	120.032	4.16102	4.21642	4.20538	4.21201	4.1899
3	90.3353	90.5485	90.5343	90.5554	90.44	74.1994	74.3141	74.4898	74.5087	74.6044	118.817	120.443	120.307	120.428	119.602	4.14751	4.20427	4.19951	4.20374	4.17491
4	90.4477	90.6702	90.6789	90.6932	90.55	74.2364	74.3629	74.5302	74.6035	74.7881	118.28	119.976	120.015	120.085	119.048	4.12873	4.18797	4.18933	4.19177	4.15557
5	90.4848	90.7172	90.7439	90.7603	90.5896	74.2658	74.3956	74.5395	74.6539	74.9166	117.59	119.362	119.538	119.625	118.38	4.10468	4.16653	4.17266	4.17571	4.13223
6	90.4459	90.6856	90.7355	90.7543	90.5588	74.2949	74.4203	74.5294	74.6666	74.9877	116.76	118.587	118.937	119.046	117.611	4.07569	4.13947	4.15168	4.15549	4.10541
7	90.3377	90.5816	90.6662	90.6802	90.4651	74.3275	74.4419	74.5085	74.6502	75.0059	115.807	117.664	118.278	118.351	116.767	4.04242	4.10727	4.12869	4.13123	4.07593
8	90.1748	90.419	90.5417	90.5511	90.3224	74.3654	74.4638	74.4853	74.6152	74.9811	114.764	116.623	117.527	117.563	115.877	4.00602	4.07092	4.10247	4.10372	4.04486
9	89.9756	90.2165	90.3751	90.384	90.1463	74.4089	74.4877	74.4652	74.571	74.9263	113.673	115.508	116.683	116.714	114.96	3.96794	4.03199	4.07301	4.07408	4.01287
10	89.758	89.9929	90.1835	90.1944	89.9551	74.4564	74.5133	74.4509	74.5254	74.8537	112.576	114.366	115.785	115.828	114.062	3.92965	3.99214	4.04165	4.04317	3.98151
11	89.5424	89.7675	89.9874	90.0013	89.7673	74.5057	74.5396	74.4433	74.4844	74.7787	111.513	113.229	114.87	114.933	113.207	3.89252	3.95244	4.00972	4.01191	3.95168
12	89.3404	89.5521	89.7973	89.8149	89.5919	74.5542	74.5653	74.4419	74.4517	74.7084	110.515	112.13	113.964	114.052	112.41	3.8577	3.91407	3.9781	3.98115	3.92384
13	89.1631	89.359	89.6237	89.646	89.4386	74.5996	74.5892	74.4459	74.4291	74.6507	109.609	111.104	113.089	113.208	111.684	3.82608	3.87828	3.94754	3.9517	3.8985
14	89.0142	89.1934	89.472	89.4991	89.3092	74.6401	74.6103	74.4539	74.4169	74.6072	108.81	110.18	112.271	112.424	111.031	3.79819	3.84601	3.91901	3.92434	3.87571
15	88.8961	89.0587	89.3451	89.377	89.2076	74.6747	74.6284	74.4647	74.414	74.5791	108.127	109.371	111.525	111.71	110.47	3.77435	3.81778	3.89297	3.89942	3.85615
16	88.808	88.9541	89.2428	89.279	89.1319	74.7028	74.6432	74.477	74.4197	74.5653	107.563	108.683	110.856	111.071	109.998	3.75466	3.79375	3.86961	3.87709	3.83966
17	88.7469	88.8774	89.1632	89.2055	89.0781	74.7247	74.6551	74.49	74.4302	74.5633	107.115	108.116	110.27	110.529	109.604	3.73901	3.77394	3.84916	3.8582	3.82589
18	88.7085	88.8248	89.1042	89.152	89.044	74.7409	74.6645	74.5036	74.4443	74.5699	106.772	107.665	109.775	110.074	109.292	3.72706	3.75822	3.83187	3.84232	3.81502
19	88.6881	88.7922	89.062	89.1142	89.0255	74.7521	74.6719	74.5159	74.4603	74.5822	106.524	107.323	109.363	109.695	109.056	3.71838	3.74629	3.81749	3.82909	3.80677
20	88.6815	88.7758	89.0318	89.0892	89.0173	74.7596	74.6778	74.5271	74.4771	74.5976	106.356	107.08	109.019	109.39	108.875	3.71251	3.73781	3.80549	3.81844	3.80045
21	88.685	88.7713	89.0118	89.0741	89.0157	74.764	74.6828	74.5371	74.4935	74.6141	106.256	106.92	108.743	109.152	108.736	3.70904	3.7322	3.79586	3.81014	3.79561
22	88.6956	88.775	89.0002	89.0658	89.0192	74.7665	74.6873	74.546	74.509	74.6303	106.213	106.824	108.533	108.968	108.638	3.70754	3.72884	3.78851	3.8037	3.79218
23	88.7107	88.7846	88.9933	89.0623	89.0261	74.7675	74.6916	74.5538	74.5233	74.6454	106.213	106.78	108.367	108.829	108.574	3.70753	3.72733	3.78273	3.79884	3.78996
24	88.7285	88.7986	88.9895	89.0626	89.0346	74.7676	74.6959	74.5608	74.5361	74.659	106.244	106.781	108.236	108.73	108.534	3.7086	3.72735	3.77814	3.79539	3.78855
25	88.7479	88.8163	88.9889	89.0655	89.0431	74.7672	74.7002	74.5671	74.5474	74.6711	106.298	106.821	108.139	108.662	108.505	3.7105	3.72874	3.77476	3.793	3.78755
26	88.7679	88.8339	88.9903	89.0701	89.0516	74.7664	74.7046	74.573	74.5573	74.6819	106.367	106.87	108.068	108.616	108.488	3.71291	3.73048	3.77227	3.79143	3.78693
27	88.7877	88.8459	88.9926	89.0765	89.0609	74.7654	74.7089	74.5787	74.5658	74.6916	106.443	106.889	108.011	108.592	108.483	3.71555	3.73112	3.7703	3.79058	3.78678
28	88.8072	88.8571	88.9953	89.0831	89.0698	74.764	74.713	74.5843	74.5731	74.7004	106.523	106.908	107.963	108.576	108.483	3.71836	3.73178	3.76864	3.79001	3.78678
29	88.8267	88.8742	88.9983	89.0891	89.0777	74.7622	74.7168	74.5898	74.5794	74.7087	106.607	106.973	107.922	108.56	108.48	3.72129	3.73407	3.76719	3.78946	3.78666
30	88.8453	88.893	89.0014	89.0957	89.0867	74.7601	74.7204	74.5954	74.5849	74.7163	106.69	107.056	107.887	108.553	108.491	3.72418	3.73696	3.76598	3.78922	3.78704
31	88.8625	88.9092	89.0045	89.1026	89.0938	74.7574	74.7239	74.601	74.5899	74.7229	106.769	107.126	107.86	108.556	108.494	3.72693	3.73941	3.76501	3.7893	3.78714
32	88.8777	88.9232	89.0065	89.1077	89.0879	74.7542	74.7272	74.6066	74.5947	74.7282	106.843	107.191	107.833	108.555	108.405	3.72954	3.74167	3.76407	3.7893	3.78405
33	88.8907	88.9351	89.006	89.1109	89.0831	74.7505	74.7305	74.6123	74.5996	74.7319	106.913	107.252	107.8	108.552	108.338	3.73198	3.7438	3.76293	3.78918	3.7817
34	88.9018	88.9456	89.0041	89.113	89.086	74.7463	74.7337	74.6181	74.6047	74.7339	106.981	107.313	107.768	108.553	108.345	3.73433	3.74594	3.76181	3.78923	3.78196
35	88.9116	88.9554	89.0019	89.1134	89.0861	74.7415	74.7366	74.6239	74.6104	74.7348	107.047	107.379	107.743	108.551	108.34	3.73664	3.74824	3.76095	3.78913	3.78176
36	88.9204	88.9597	88.9992	89.1121	89.0846	74.7364	74.7391	74.6296	74.6166	74.7349	107.112	107.411	107.72	108.541	108.327	3.73893	3.74934	3.76014	3.78879	3.78133
37	88.9289	88.9576	88.9955	89.1128	89.0829	74.7309	74.7411	74.6352	74.6231	74.7347	107.177	107.399	107.692	108.548	108.316	3.74119	3.74892	3.75916	3.78906	3.78093
38	88.9375	88.9595	88.9916	89.1118	89.0808	74.7251	74.7425	74.6407	74.6297	74.7344	107.243	107.416	107.663	108.543	108.301	3.74347	3.74952	3.75813	3.78888	3.78044
39	88.9463	88.9675	88.9887	89.1003	89.079	74.7192	74.7434	74.646	74.6359	74.7343	107.309	107.476	107.639	108.457	108.288	3.74579	3.75162	3.75733	3.78585	3.77997
40	88.9555	88.9752	88.9864	89.0906	89.0774	74.7131	74.7437	74.6509	74.6413	74.7343	107.377	107.533	107.62	108.383	108.276	3.74816	3.75359	3.75665	3.78329	3.77954
41	88.9656	88.9821	88.9846	89.0903	89.0759	74.707	74.7436	74.6556	74.6459	74.7345	107.45	107.582	107.602	108.38	108.263	3.75071	3.75534	3.75602	3.78318	3.7791
42	88.9765	88.9899	88.9833	89.0893	89.0749	74.7009	74.7432	74.6601	74.6498	74.7349	107.528	107.637	107.588	108.372	108.253	3.75344	3.75725	3.75551	3.78288	3.77876
43	88.9881	88.9981	88.9826	89.0868	89.0747	74.6949	74.7428	74.6644	74.6535	74.7354	107.609	107.694	107.576	108.349	108.248	3.75628	3.75924	3.7551	3.78208	3.77857
44	89.0005	89.0071	88.9827	89.0847	89.0755	74.6893	74.7423	74.669	74.6573	74.7364	107.695	107.754	107.567	108.327	108.247	3.75926	3.76132	3.7548	3.78133	3.77853
45	89.014	89.0171	88.9839	89.0834	89.0777	74.684	74.742	74.6741	74.6618	74.7379	107.784	107.818	107.562	108.307	108.252	3.76237	3.76355	3.75463	3.78064	3.77871
46	89.0287	89.0282	88.9865	89.0832	89.0817	74.6794	74.7421	74.6799	74.6674	74.7403	107.875	107.883	107.561	108.288	108.265	3.76555	3.76582	3.7546	3.77997	3.77917
47	89.045	89.0407	88.9909	89.0842	89.0876	74.6757	74.7427	74.687	74.6745	74.7438	107.97	107.95	107.566	108.27	108.284	3.76886	3.76816	3.75477	3.77934	3.77983
48	89.0629	89.0552	88.9972	89.0872	89.0957	74.673	74.7441	74.6954	74.6831	74.7487	108.067	108.022	107.575	108.257	108.31	3.77224	3.77066	3.75508	3.77888	3.78072
49	89.0822	89.0717	89.0052	89.092	89.1068	74.6715	74.7464	74.7053	74.6934	74.755	108.163	108.097	107.586	108.247	108.346	3.77559	3.77331	3.75545	3.77853	3.782
50	89.1028	89.0897	89.0151	89.0985	89.1207	74.6713	74.7496	74.7168	74.7051	74.7628	108.259	108.174	107.6	108.237	108.394	3.77894	3.77599	3.75595	3.77819	3.78365
51	89.1252	89.1093	89.0266	89.1072	89.137	74.6723	74.7538	74.7295	74.718	74.772	108.357	108.252	107.617	108.235	108.448	3.78236	3.77869	3.75654	3.77811	3.78555
52	89.1489	89.1303	89.0399	89.1186	89.1558	74.6745	74.759	74.7431	74.7317	74.7824	108.456	108.331	107.638	108.243	108.512	3.78582	3.78146	3.75727	3.77839	3.78779
53	89.1734	89.1525	89.0551	89.132	89.1777	74.6778	74.765	74.7573	74.7458	74.7937	108.554	108.412	107.666	108.259	108.592	3.78924	3.78428	3.75827	3.77894	3.79058
54	89.1982	89.1755	89.072	89.1478	89.2022	74.6823	74.772	74.7717	74.7601	74.8057	108.649	108.494	107.703	108.286	108.686	3.79255	3.78716	3.75954	3.7799	3.79387
55	89.2231	89.1992	89.0905	89.165	89.2282	74.6879	74.7798	74.786	74.7744	74.8181	108.741	108.578	107.747	108.321	108.788	3.79578	3.79008	3.7611	3.78113	3.7974
56	89.2479	89.223	89.1103	89.1835	89.2558	74.6945	74.7884	74.7998	74.7884	74.8307	108.832	108.66	107.8	108.364	108.899	3.79894	3.79295	3.76293	3.7826	3.8013
57	89.2724	89.2462	89.131	89.204	89.2857	74.7023	74.7979	74.813	74.8021	74.8434	108.919	108.739	107.86	108.421	109.027	3.802	3.79569	3.76502	3.78461	3.80578
58	89.2962	89.2688	89.1534	89.2266	89.3168	74.7111	74.8082	74.8255	74.8154	74.8559	109.002	108.813	107.932	108.493	109.165	3.8049	3.79829	3.76753	3.78712	3.81057
59	89.3193	89.2907	89.177	89.2504	89.3489	74.7211	74.8192	74.8373	74.8283	74.8682	109.082	108.884	108.015	108.576	109.311	3.80766	3.80078	3.77045	3.79001	3.81567
60	89.3421	89.3125	89.2016	89.2755	89.3825	74.7321	74.8309	74.8485	74.8409	74.8803	109.161	108.956	108.107	108.67	109.469	3.81043	3.80329	3.77364	3.79328	3.8212
61	89.3647	89.3345	89.2271	89.3021	89.4174	74.744	74.8433	74.8591	74.8534	74.8922	109.24	109.032	108.208	108.776	109.639	3.8132	3.80592	3.77716	3.79699	3.82711
62	89.387	89.3568	89.2541	89.3302	89.4536	74.757	74.8564	74.8694	74.8658	74.9039	109.319	109.111	108.321	108.895	109.819	3.81596	3.80868	3.78111	3.80114	3.83342
63	89.4097	89.3796	89.283	89.3601	89.4918	74.7707	74.8701	74.8795	74.8783	74.9154	109.403	109.195	108.45	109.028	110.015	3.81888	3.81163	3.78561	3.80579	3.84025
64	89.4336	89.4034	89.3137	89.3922	89.5324	74.7852	74.8843	74.8896	74.891	74.9266	109.497	109.289	108.594	109.179	110.231	3.82215	3.81489	3.79065	3.81108	3.8478
65	89.4586	89.4286	89.3461	89.4269	89.5757	74.8001	74.8991	74.9	74.9041	74.9377	109.601	109.394	108.753	109.351	110.469	3.82579	3.81858	3.79619	3.81709	3.8561
66	89.4849	89.4561	89.3808	89.4642	89.6219	74.8153	74.9143	74.9109	74.9176	74.9484	109.717	109.519	108.93	109.545	110.731	3.82985	3.82292	3.80239	3.82383	3.86525
67	89.5132	89.4858	89.4185	89.5044	89.6718	74.8304	74.9298	74.9224	74.9314	74.9589	109.851	109.663	109.133	109.763	111.023	3.83451	3.82795	3.80947	3.83145	3.87543
68	89.5439	89.5174	89.4594	89.5486	89.7257	74.845	74.9455	74.9345	74.9455	74.9689	110.005	109.824	109.363	110.014	111.349	3.8399	3.83358	3.81749	3.84022	3.88681
69	89.5769	89.5515	89.5032	89.5971	89.7844	74.8586	74.961	74.9473	74.9598	74.9783	110.182	110.009	109.62	110.302	111.715	3.84608	3.84003	3.82645	3.85028	3.89957
70	89.6126	89.5888	89.5504	89.6498	89.8479	74.8707	74.9762	74.9606	74.9738	74.987	110.384	110.222	109.906	110.628	112.123	3.85314	3.84749	3.83644	3.86163	3.91382
71	89.651	89.6289	89.6009	89.7074	89.9168	74.8805	74.9905	74.9742	74.9874	74.9947	110.615	110.465	110.226	110.998	112.58	3.86118	3.85597	3.84761	3.87455	3.92979
72	89.692	89.6717	89.6554	89.7705	89.9918	74.8872	75.0034	74.9877	74.9999	75.001	110.876	110.739	110.586	111.42	113.094	3.8703	3.86554	3.86017	3.88931	3.94773
73	89.736	89.7171	89.714	89.839	90.0722	74.8901	75.0141	75.0007	75.0109	75.0054	111.174	111.048	110.99	111.899	113.665	3.8807	3.87629	3.87429	3.90602	3.96764
74	89.7831	89.7651	89.7762	89.9132	90.1587	74.888	75.0218	75.0124	75.0198	75.0072	111.514	111.395	111.442	112.44	114.3	3.89258	3.88841	3.89006	3.92489	3.98983
75	89.8332	89.8164	89.8419	89.9929	90.2517	74.88	75.0254	75.0222	75.0256	75.0056	111.903	111.792	111.945	113.048	115.011	3.90617	3.90227	3.90763	3.94612	4.01464
76	89.8865	89.8707	89.9109	90.0779	90.35	74.8648	75.0235	75.0289	75.0274	74.9996	112.35	112.246	112.506	113.729	115.796	3.92174	3.91813	3.92721	3.9699	4.04205
77	89.943	89.9273	89.9829	90.1678	90.4541	74.8412	75.0147	75.0312	75.0238	74.988	112.863	112.759	113.133	114.491	116.668	3.93967	3.93605	3.94909	3.9965	4.07247
78	90.0021	89.9853	90.0573	90.2623	90.5637	74.808	74.9974	75.0274	75.0133	74.969	113.452	113.339	113.834	115.343	117.637	3.96023	3.95629	3.97354	4.02623	4.10629
79	90.0633	90.0451	90.1338	90.3603	90.6776	74.7639	74.9696	75.0155	74.9937	74.9408	114.126	114.001	114.618	116.291	118.708	3.98375	3.9794	4.00092	4.05932	4.14369
80	90.1262	90.1063	90.2116	90.4606	90.7948	74.7077	74.9295	74.9931	74.9627	74.9012	114.9	114.761	115.499	117.343	119.891	4.01075	4.00593	4.03167	4.09605	4.185
81	90.1904	90.1676	90.2892	90.5624	90.9144	74.6385	74.875	74.9574	74.9175	74.8473	115.79	115.63	116.485	118.514	121.2	4.04184	4.03623	4.06608	4.13692	4.23067
82	90.2543	90.2281	90.3651	90.6644	91.0346	74.5555	74.8041	74.9054	74.8549	74.7764	116.808	116.621	117.587	119.816	122.642	4.07737	4.07084	4.10456	4.18236	4.28102
83	90.3155	90.2872	90.439	90.7651	91.1536	74.4587	74.7154	74.8337	74.7714	74.6853	117.959	117.754	118.826	121.26	124.23	4.11755	4.11039	4.14782	4.23278	4.33643
84	90.3717	90.3434	90.5103	90.8623	91.2692	74.3486	74.6078	74.7395	74.6637	74.5709	119.249	119.042	120.221	122.854	125.967	4.16257	4.15535	4.19652	4.28842	4.39707
85	90.4206	90.3954	90.578	90.9543	91.3781	74.2268	74.4811	74.6201	74.529	74.4305	120.681	120.495	121.785	124.606	127.85	4.21258	4.20607	4.25111	4.34958	4.46282
86	90.4598	90.4419	90.6409	91.0408	91.4779	74.096	74.3365	74.4739	74.3651	74.2621	122.253	122.118	123.524	126.529	129.877	4.26742	4.26271	4.31181	4.41668	4.53356
87	90.4859	90.4822	90.6977	91.12	91.5664	73.9599	74.1763	74.3007	74.1712	74.0651	123.942	123.91	125.434	128.613	132.035	4.32641	4.32526	4.37849	4.48943	4.6089
88	90.4948	90.5154	90.7497	91.1904	91.6415	73.8237	74.0046	74.1021	73.9487	73.8407	125.712	125.857	127.516	130.84	134.301	4.38817	4.39325	4.45114	4.56717	4.68798
89	90.4832	90.5406	90.7988	91.2522	91.7009	73.6934	73.8273	73.882	73.7012	73.5924	127.509	127.925	129.758	133.185	136.631	4.45089	4.46543	4.52942	4.64903	4.76931
90	90.4503	90.5577	90.8459	91.3053	91.7412	73.5756	73.6513	73.6468	73.4355	73.3266	129.279	130.065	132.12	135.599	138.949	4.51268	4.54011	4.61186	4.7333	4.85024
91	90.3973	90.5684	90.8913	91.3486	91.76	73.4768	73.4848	73.4054	73.1614	73.0528	130.96	132.217	134.533	138.003	141.168	4.57136	4.61525	4.69609	4.81721	4.92769
92	90.3241	90.5723	90.9355	91.3817	91.7563	73.4029	73.3363	73.1689	72.8916	72.7835	132.455	134.286	136.908	140.299	143.184	4.62357	4.68746	4.77899	4.89737	4.99807
93	90.2329	90.5703	90.9791	91.4049	91.7287	73.358	73.2138	72.9494	72.6405	72.533	133.672	136.167	139.141	142.382	144.879	4.66605	4.75311	4.85692	4.97006	5.05722
94	90.1305	90.5669	91.0236	91.4155	91.6727	73.3444	73.1234	72.7595	72.4229	72.3165	134.549	137.781	141.129	144.116	146.103	4.69666	4.80946	4.92633	5.0306	5.09997
95	90.023	90.5644	91.0671	91.4054	91.585	73.3612	73.0691	72.6099	72.2524	72.1473	135.03	139.043	142.757	145.339	146.73	4.71343	4.85353	4.98314	5.07328	5.12183
96	89.9162	90.5626	91.1017	91.3739	91.467	73.4052	73.0518	72.509	72.1391	72.036	135.08	139.875	143.885	145.964	146.69	4.71517	4.88256	5.02252	5.09511	5.12044
97	89.8185	90.5613	91.1239	91.3208	91.3234	73.4705	73.0685	72.4594	72.0872	71.9867	134.73	140.242	144.454	145.958	145.985	4.70296	4.89536	5.04239	5.0949	5.09584
98	89.7355	90.5572	91.1309	91.2457	91.1609	73.5477	73.1134	72.4605	72.0955	71.9985	134.029	140.127	144.449	145.325	144.675	4.67851	4.89134	5.04222	5.0728	5.05011
99	89.6721	90.5489	91.1173	91.1564	90.9955	73.6263	73.1781	72.5093	72.1606	72.0686	133.036	139.54	143.848	144.143	142.902	4.64382	4.87088	5.02123	5.03153	4.98823
100	89.6248	90.5403	91.0896	91.0611	90.835	73.7034	73.2532	72.5883	72.2619	72.1766	131.878	138.666	142.851	142.627	140.881	4.6034	4.84035	4.98646	4.97863	4.91768

## Sheet: S1Fig
%Stance	Participant_1_Hindfoot_Decline10	Participant_1_Hindfoot_Decline5	Participant_1_Hindfoot_Level	Participant_1_Hindfoot_Incline5	Participant_1_Hindfoot_Incline10	Participant_1_MT+Forefoot_Decline10	Participant_1_MT+Forefoot_Decline5	Participant_1_MT+Forefoot_Level	Participant_1_MT+Forefoot_Incline5	Participant_1_MT+Forefoot_Incline10	Participant_2_Hindfoot_Decline10	Participant_2_Hindfoot_Decline5	Participant_2_Hindfoot_Level	Participant_2_Hindfoot_Incline5	Participant_2_Hindfoot_Incline10	Participant_2_MT+Forefoot_Decline10	Participant_2_MT+Forefoot_Decline5	Participant_2_MT+Forefoot_Level	Participant_2_MT+Forefoot_Incline5	Participant_2_MT+Forefoot_Incline10	Participant_3_Hindfoot_Decline10	Participant_3_Hindfoot_Decline5	Participant_3_Hindfoot_Level	Participant_3_Hindfoot_Incline5	Participant_3_Hindfoot_Incline10	Participant_3_MT+Forefoot_Decline10	Participant_3_MT+Forefoot_Decline5	Participant_3_MT+Forefoot_Level	Participant_3_MT+Forefoot_Incline5	Participant_3_MT+Forefoot_Incline10	Participant_4_Hindfoot_Decline10	Participant_4_Hindfoot_Decline5	Participant_4_Hindfoot_Level	Participant_4_Hindfoot_Incline5	Participant_4_Hindfoot_Incline10	Participant_4_MT+Forefoot_Decline10	Participant_4_MT+Forefoot_Decline5	Participant_4_MT+Forefoot_Level	Participant_4_MT+Forefoot_Incline5	Participant_4_MT+Forefoot_Incline10	Participant_5_Hindfoot_Decline10	Participant_5_Hindfoot_Decline5	Participant_5_Hindfoot_Level	Participant_5_Hindfoot_Incline5	Participant_5_Hindfoot_Incline10	Participant_5_MT+Forefoot_Decline10	Participant_5_MT+Forefoot_Decline5	Participant_5_MT+Forefoot_Level	Participant_5_MT+Forefoot_Incline5
1	0.015066	0	0.035367	0	-0.0768757	0	-0.103726	-0.00900131	-0.10741	-0.00212222	-0.0550038	0	0.120587	0	-0.179615	0	-0.07496	-0.00240331	-0.0593798	0	-0.0390987	-0.00149631	0.02733	0	-0.214267	0	-0.102093	-0.00326812	-0.0906542	0	0.00461345	0	0.0353716	0	-0.142073	-0.00436133	-0.145637	0	-0.149385	0	-0.248033	-0.0152634	-0.115569	0	-0.241123	0	-0.0589035	0	-0.109731
2	0.0122985	1.1624e-06	0.0408337	2.53977e-07	-0.236922	8.9427e-11	-0.285263	-0.00233934	-0.245439	0.00908399	-0.0539977	1.44451e-06	0.211285	2.43313e-09	-0.401379	1.48789e-12	-0.181268	-0.000630086	-0.148014	-6.69193e-14	-0.114673	0.000382269	-0.0135042	-7.25362e-08	-0.438921	-2.51564e-10	-0.277469	-0.000735152	-0.245477	-7.42657e-12	0.0872664	1.1636e-06	0.08109	-5.03406e-07	-0.404358	-0.00131306	-0.36253	-1.28036e-09	-0.36649	-1.50824e-07	-0.415941	-0.0052983	-0.246852	3.37265e-06	-0.464077	-1.99813e-09	-0.171773	-1.83907e-08	-0.157802
3	-0.129952	-1.29272e-06	-0.140235	-2.91934e-07	-0.352658	-1.74377e-10	-0.441127	0.000667264	-0.394405	-0.02166	-0.375427	-1.19714e-06	-0.233351	-4.59328e-09	-0.4706	-3.04278e-12	-0.262843	0.000177063	-0.237564	1.74938e-13	-0.335829	-0.000157816	-0.268895	8.65417e-08	-0.556159	2.95709e-10	-0.418947	0.000256919	-0.397795	3.77272e-11	0.0545047	-3.37992e-07	0.0219657	1.60091e-07	-0.561242	0.000269808	-0.596253	1.86857e-09	-0.60219	3.54074e-07	-0.71038	0.000595599	-0.495599	-3.63149e-06	-0.584302	1.80649e-09	-0.284372	3.81936e-08	-0.213684
4	-0.504113	-2.92471e-06	-0.501139	-6.8005e-07	-0.396671	-7.77802e-11	-0.499483	0.000105607	-0.474357	-0.0591237	-1.06819	-4.21678e-06	-1.09376	-2.56294e-09	-0.384064	-8.38088e-13	-0.300244	3.08342e-05	-0.304453	-2.35356e-14	-0.817982	-0.00265493	-0.751574	1.72734e-07	-0.55864	6.31613e-10	-0.47953	-1.16935e-05	-0.481583	-9.03658e-11	-0.194829	-3.56592e-06	-0.207889	1.58661e-06	-0.538785	0.000143171	-0.739499	2.73343e-09	-0.737114	-9.1532e-08	-1.15065	0.000845594	-0.844871	-9.24073e-06	-0.579148	6.56209e-09	-0.373962	1.19161e-08	-0.2737
5	-1.10386	9.23407e-06	-0.776951	2.18469e-06	-0.384877	1.04838e-09	-0.412405	-0.000164519	-0.400696	-0.0251553	-1.67322	9.00439e-06	-1.42298	2.82902e-08	-0.300913	1.76e-11	-0.291101	-4.45112e-05	-0.30452	-1.01457e-12	-1.58007	0.00164301	-1.10678	-6.09687e-07	-0.559243	-2.11031e-09	-0.439937	-4.05084e-05	-0.425743	1.2301e-11	-0.705182	2.58738e-06	-0.57237	-1.21455e-06	-0.333191	-9.22281e-05	-0.615252	-1.31076e-08	-0.60752	-1.74033e-06	-1.51612	-0.000291214	-1.04559	2.71809e-05	-0.53678	-1.55204e-08	-0.4045	-2.28266e-07	-0.320701
6	-1.56163	7.90552e-07	-0.701371	6.72221e-07	-0.419589	-1.93068e-09	-0.35577	4.07144e-05	-0.317647	0.00718502	-1.72628	1.01183e-05	-1.00753	-4.86243e-08	-0.282421	-3.6834e-11	-0.288361	1.03272e-05	-0.267353	2.78278e-12	-2.32364	0.00969828	-1.14516	1.11839e-07	-0.606178	-3.91084e-10	-0.449225	1.84263e-05	-0.351547	6.82306e-10	-1.35153	1.25598e-05	-0.897591	-5.92213e-06	-0.167995	-3.03528e-06	-0.434848	7.26528e-09	-0.40161	5.17875e-06	-1.65639	-0.000149045	-0.992493	1.29457e-05	-0.551743	-2.1628e-08	-0.402599	4.66395e-07	-0.354278
7	-1.40521	-4.11758e-05	-0.328539	-1.10257e-05	-0.486565	-1.9344e-09	-0.371056	1.85465e-05	-0.291534	0.000861336	-1.12792	-4.75339e-05	-0.372416	-6.24739e-08	-0.295557	-2.17953e-11	-0.304962	4.77763e-06	-0.235165	1.16829e-12	-2.34618	-0.00946822	-0.925982	2.5831e-06	-0.660831	9.43465e-09	-0.499766	-1.93646e-06	-0.316234	-2.45435e-09	-1.63508	-1.48799e-05	-0.873256	7.21028e-06	-0.251981	2.05356e-05	-0.375462	5.39188e-08	-0.277446	-2.64668e-06	-1.57095	0.000260831	-0.776912	-0.000138307	-0.631659	1.04285e-07	-0.384586	3.9291e-07	-0.380263
8	-1.054	5.60945e-05	-0.229759	1.16621e-05	-0.455828	1.41707e-08	-0.334866	-2.05686e-05	-0.273644	-0.00158963	-0.798262	1.93432e-06	-0.549877	3.815e-07	-0.272307	2.43622e-10	-0.250581	-3.54982e-06	-0.194166	-1.8931e-11	-1.70164	-0.0408258	-0.759354	-4.98806e-06	-0.614789	-9.99831e-09	-0.412554	-1.505e-06	-0.265391	1.87147e-09	-1.40089	-4.15358e-05	-0.668755	2.18595e-05	-0.357486	-4.84215e-06	-0.353337	-1.26626e-07	-0.233693	-2.32838e-05	-1.40531	-0.000170017	-0.685986	0.000109069	-0.632007	-2.28429e-08	-0.328328	-3.36671e-06	-0.397382
9	-0.957743	0.000102833	-0.358684	4.0492e-05	-0.400928	-2.09278e-08	-0.286333	3.27908e-06	-0.239934	0.000731737	-1.2894	0.000196745	-1.29427	-4.93113e-07	-0.281639	-4.51559e-10	-0.164135	4.43572e-07	-0.143513	3.18799e-11	-1.2295	-0.0127414	-0.858259	-5.0219e-06	-0.48055	-2.84888e-08	-0.283941	1.29378e-06	-0.200028	1.10493e-08	-1.30329	7.323e-05	-0.819199	-3.78757e-05	-0.390915	-3.04197e-06	-0.31445	-8.57366e-08	-0.178997	7.69778e-05	-1.37341	-0.000804686	-0.84753	0.0005218	-0.563094	-6.13206e-07	-0.282644	5.15061e-06	-0.406419
10	-0.977055	-0.000389676	-0.321985	-0.000108709	-0.383326	-3.61442e-08	-0.272235	3.99342e-05	-0.217535	-0.00047655	-1.77423	-0.000195837	-1.46009	-1.17201e-06	-0.349353	-4.26971e-10	-0.146979	5.33256e-07	-0.105934	5.18196e-11	-1.19346	-0.031196	-0.903524	2.91679e-05	-0.338545	7.31559e-08	-0.223139	-5.61293e-06	-0.166789	-4.92839e-08	-1.63015	0.000120639	-1.17871	-7.82915e-05	-0.495882	1.77163e-06	-0.270463	7.47652e-07	-0.134767	-5.73112e-05	-1.38779	0.00164766	-0.90804	-0.00115223	-0.531393	9.37642e-07	-0.301121	8.97026e-06	-0.41331
11	-0.960211	0.000173188	-0.15201	-6.84985e-05	-0.360885	1.86968e-07	-0.27661	-8.26738e-05	-0.223339	-0.00267311	-1.76005	-0.000611149	-1.17912	5.17659e-06	-0.331319	3.34117e-09	-0.196391	-2.61764e-07	-0.101277	-3.16208e-10	-1.31806	-0.295039	-0.701799	-3.02954e-05	-0.222713	8.91556e-08	-0.222949	1.01739e-05	-0.193942	6.58274e-08	-1.86843	-0.00032403	-1.27784	0.000185309	-0.593744	1.20481e-07	-0.29636	-8.15806e-07	-0.196631	-0.000306873	-1.2621	0.00110474	-0.742897	-0.00119691	-0.495673	2.2969e-06	-0.364339	-4.79148e-05	-0.427312
12	-0.825458	0.00146792	0.0298677	0.000607228	-0.329189	-2.10936e-07	-0.265531	-7.3268e-05	-0.218607	-0.00522162	-1.42748	0.00139852	-0.889053	-3.81715e-06	-0.26436	-5.43304e-09	-0.260213	3.36944e-10	-0.129738	2.25544e-10	-1.34272	-0.648173	-0.429684	-9.62536e-05	-0.145295	-3.05474e-07	-0.218083	1.18058e-05	-0.221083	1.28406e-07	-1.74114	-0.00025627	-1.11461	0.000262557	-0.56319	-4.09283e-07	-0.348286	-2.55679e-06	-0.277529	0.00113348	-1.03212	-0.0335661	-0.553127	0.00656468	-0.427266	-8.54328e-06	-0.425483	4.55463e-05	-0.448215
13	-0.597994	-0.00400046	0.128852	-0.000503096	-0.289331	-5.97642e-07	-0.227481	0.00056704	-0.193091	-0.0137969	-0.988581	0.000746256	-0.730747	-2.01028e-05	-0.252459	-7.42535e-09	-0.27784	5.13384e-08	-0.163173	1.28171e-09	-1.17731	-0.800086	-0.24718	0.000404506	-0.103089	-1.47747e-07	-0.173024	-7.18257e-05	-0.208565	-8.33881e-07	-1.45664	0.00131008	-0.86928	-0.000865223	-0.469118	8.44791e-08	-0.34039	8.19905e-06	-0.308472	-0.00111815	-0.785673	-0.109943	-0.428887	-0.005858	-0.369413	1.09767e-06	-0.444515	0.000170838	-0.462311
14	-0.365384	-0.0131538	0.143203	-0.00241955	-0.233719	2.41024e-06	-0.18578	-0.000852879	-0.165019	-0.0250397	-0.602965	-0.0202832	-0.687987	7.01445e-05	-0.24501	4.53965e-08	-0.257014	-2.0213e-08	-0.185203	-4.11874e-09	-0.932603	-0.738449	-0.20401	-0.00274067	-0.0717927	2.17526e-06	-0.118084	6.99502e-05	-0.168209	1.65416e-06	-1.19451	-0.000268716	-0.67508	-0.000820327	-0.371293	6.40257e-08	-0.292477	4.67705e-07	-0.301167	-0.00997805	-0.556965	-0.174321	-0.368674	-0.0677179	-0.321645	5.15573e-05	-0.421727	-0.000640586	-0.460377
15	-0.188332	-0.0127918	0.135386	0.00682934	-0.178761	-1.86947e-06	-0.149977	-0.00589476	-0.143083	-0.0278275	-0.347629	-0.0724526	-0.653303	-1.239e-05	-0.202598	-6.38173e-08	-0.22118	3.9091e-10	-0.189706	-5.66126e-10	-0.738334	-0.611726	-0.22876	-0.0319236	-0.0373953	1.54519e-07	-0.0691381	0.000257982	-0.117928	6.51992e-07	-1.00263	-0.0107739	-0.581973	-0.000155503	-0.282745	-2.81315e-08	-0.238577	-4.08002e-05	-0.272922	-0.0123299	-0.357583	-0.185131	-0.322055	-0.139763	-0.263059	-8.14737e-05	-0.368252	-0.00125253	-0.440275
16	-0.0713853	0.00566322	0.155124	0.0244526	-0.133948	-9.22275e-06	-0.119015	-0.00853456	-0.124417	-0.0265997	-0.200243	-0.115472	-0.535456	-0.000335046	-0.130854	-1.20904e-07	-0.182502	1.25325e-08	-0.169079	2.42959e-08	-0.648577	-0.563024	-0.245775	-0.0962279	-0.0124356	-1.49764e-05	-0.0313033	-0.000975545	-0.0762996	-1.23289e-05	-0.85995	-0.0227023	-0.527286	-0.0176827	-0.205652	-1.37028e-08	-0.193269	6.72376e-05	-0.229325	-0.00918808	-0.19381	-0.139623	-0.253069	-0.172391	-0.192757	-0.000202921	-0.297938	-0.00524326	-0.405743
17	0.0273174	0.0534451	0.190091	0.0294577	-0.0887372	3.03606e-05	-0.0917978	-0.00657174	-0.10627	-0.0277578	-0.101244	-0.103857	-0.371792	0.000835864	-0.0605533	6.11524e-07	-0.148988	-3.86727e-08	-0.13186	-3.89652e-08	-0.64347	-0.60789	-0.237532	-0.148322	-0.00041611	1.59302e-05	-0.00388385	-0.00265096	-0.0494833	3.40896e-05	-0.712618	-0.0161307	-0.455421	-0.0552706	-0.138536	-9.81704e-09	-0.14751	0.000109048	-0.174724	-0.00754747	-0.0662132	-0.0560116	-0.172822	-0.147425	-0.123784	-0.000555166	-0.227672	-0.0228841	-0.362109
18	0.115026	0.11888	0.203887	0.024392	-0.0451066	-1.25434e-05	-0.0674311	-0.00447508	-0.0906488	-0.0256294	-0.0321932	-0.0630279	-0.271678	-0.000576087	-0.00885507	-7.2669e-07	-0.121149	2.51845e-08	-0.100738	-6.13677e-08	-0.647699	-0.642742	-0.213271	-0.159119	0.00610109	7.82211e-05	0.0182758	-0.00228657	-0.029946	-1.95661e-05	-0.546192	0.0242846	-0.347668	-0.07228	-0.0818676	8.17264e-08	-0.0965203	-0.000501117	-0.133316	-0.00658707	0.0380493	0.0371074	-0.0982404	-0.0885679	-0.0709959	-0.00496898	-0.165069	-0.0411402	-0.31522
19	0.176535	0.174819	0.198986	0.027272	-0.0108903	-0.000136032	-0.0436388	-0.00230295	-0.0764542	-0.0306812	0.00330008	-0.0278614	-0.222048	-0.0188001	0.0303699	-1.88749e-06	-0.0939627	1.53672e-07	-0.086508	3.57137e-07	-0.614397	-0.612904	-0.195134	-0.160615	0.015162	-0.000104223	0.0380743	-0.00124693	-0.0128975	-0.000156563	-0.382211	0.0956103	-0.235175	-0.0653556	-0.0404764	-1.60594e-08	-0.0459159	0.00025872	-0.10736	-0.00530684	0.135065	0.132088	-0.0377835	-0.0336282	-0.0325317	-0.0108919	-0.110008	-0.0386697	-0.268354
20	0.21447	0.213155	0.185163	0.0428101	0.0128864	0.000412647	-0.01795	0.000364964	-0.0617981	-0.0343743	0.00945507	-0.00851417	-0.179156	-0.0484316	0.0560413	8.17139e-06	-0.0625185	-4.81968e-07	-0.0846909	-2.22748e-07	-0.551044	-0.54611	-0.18899	-0.170939	0.0231704	-0.000569948	0.0571609	-0.00209316	0.00027865	0.000746854	-0.246713	0.165968	-0.172073	-0.0779244	-0.0169027	-3.96788e-07	0.000405779	0.00427418	-0.0775768	-0.00339937	0.230766	0.229707	0.0109899	0.0124484	-0.00176663	-0.0046329	-0.0638791	-0.026422	-0.222229
21	0.237194	0.23758	0.167246	0.0577469	0.0310694	0.00139542	0.00679029	0.00258549	-0.0451265	-0.0255701	-0.0076274	-0.0120734	-0.145582	-0.0681355	0.0677856	-7.93186e-06	-0.0261503	4.37227e-08	-0.0810697	-1.48839e-06	-0.486863	-0.48195	-0.184783	-0.174081	0.0228926	-0.0029009	0.0759084	-0.000122842	0.00802304	0.00156385	-0.157335	0.190441	-0.149848	-0.105251	-0.00216879	7.76365e-07	0.0420129	0.00846103	-0.0401913	-0.00104839	0.31291	0.313985	0.0514507	0.0529269	0.0230023	0.0158737	-0.0284881	-0.0163014	-0.176169
22	0.248507	0.249871	0.151564	0.0679718	0.0489077	0.00312859	0.026926	0.00590736	-0.0248718	-0.0115194	-0.0415032	-0.0389128	-0.128878	-0.078739	0.0709988	-2.86136e-05	0.00945317	2.47078e-06	-0.0695694	4.04622e-06	-0.437425	-0.433648	-0.170722	-0.160661	0.0218219	-0.00581853	0.0908357	0.00886573	0.013698	0.0011968	-0.10501	0.160028	-0.129972	-0.111093	0.0118281	1.11511e-06	0.0803645	0.0126663	-0.00159592	0.00041424	0.371748	0.372775	0.0876464	0.0892655	0.0398404	0.034814	-0.00225922	-0.00335653	-0.130919
23	0.250614	0.251833	0.142217	0.0853911	0.0642953	0.00808516	0.0420313	0.00916658	-0.00189769	0.00549322	-0.0824141	-0.078635	-0.125275	-0.0903949	0.0645948	0.000108259	0.0364552	-5.61023e-06	-0.0530273	1.36707e-06	-0.393965	-0.390542	-0.144804	-0.134814	0.0256557	-0.00272359	0.096676	0.0148077	0.0207765	0.00147663	-0.0648275	0.107558	-0.0948079	-0.085334	0.0246349	-5.86653e-06	0.111353	0.0194293	0.0295862	0.00113728	0.414052	0.414452	0.127058	0.128355	0.0479181	0.0448262	0.0179866	0.0141698	-0.0880444
24	0.246171	0.247229	0.138235	0.108191	0.073716	0.0161213	0.0543098	0.0147451	0.0197649	0.0219201	-0.119681	-0.116563	-0.127135	-0.0990808	0.0470961	-8.25926e-05	0.0496791	-3.21506e-06	-0.035986	-2.49703e-05	-0.343029	-0.339824	-0.114522	-0.105198	0.0292264	0.00541702	0.0948176	0.0173642	0.0281976	0.00405155	-0.0211486	0.0740281	-0.043877	-0.038205	0.0340291	2.1294e-06	0.133551	0.024526	0.05246	0.00586305	0.453015	0.453177	0.174775	0.17575	0.0509745	0.0503156	0.0356877	0.0337144	-0.0481196
25	0.239663	0.240711	0.135389	0.111201	0.0784817	0.0260079	0.0644852	0.0241756	0.0365336	0.0358124	-0.146769	-0.14381	-0.129817	-0.104506	0.023244	-0.00101041	0.0515557	3.61904e-05	-0.0227984	3.37303e-05	-0.278402	-0.275661	-0.0881795	-0.0825956	0.0267611	0.00945141	0.0915384	0.0259564	0.0330241	0.00492927	0.0318503	0.0859057	0.00559564	0.00764095	0.0394141	2.64705e-05	0.152468	0.0256954	0.0726053	0.0172141	0.498837	0.498743	0.224593	0.225257	0.0519316	0.0529013	0.053437	0.0526916	-0.0108273
26	0.235752	0.236669	0.130861	0.100817	0.0806876	0.0340532	0.0708521	0.0314449	0.0482407	0.0474323	-0.160472	-0.157511	-0.131598	-0.116547	-0.000271726	-0.00176765	0.0467622	-5.87852e-05	-0.0143384	7.29208e-05	-0.204104	-0.201872	-0.0701994	-0.0692089	0.0185304	0.00475796	0.0913546	0.0368705	0.0340626	0.0026507	0.0919283	0.139366	0.0406058	0.0405196	0.0443133	-5.73004e-05	0.169839	0.0311399	0.095019	0.0366651	0.550122	0.549622	0.268134	0.268431	0.052336	0.0532336	0.0714626	0.0704276	0.0252552
27	0.236502	0.237219	0.125392	0.0962765	0.0805557	0.0390611	0.0750483	0.0364807	0.0585539	0.0562626	-0.160551	-0.157838	-0.129773	-0.126403	-0.0201152	-0.00211406	0.0371713	-8.63211e-05	-0.00889864	-0.000323926	-0.129384	-0.127595	-0.0574868	-0.0565413	0.0100289	-0.00121553	0.0931311	0.0439605	0.0331157	0.00543198	0.151563	0.212032	0.0651024	0.0656189	0.0511612	-6.25576e-05	0.182303	0.0417967	0.114867	0.0581847	0.598408	0.597479	0.306453	0.306341	0.0543202	0.0549367	0.0881464	0.0868871	0.0613289
28	0.238009	0.238528	0.122783	0.101153	0.077394	0.0439006	0.0784123	0.0416236	0.0717691	0.0669192	-0.151734	-0.149344	-0.120988	-0.122639	-0.0389357	-0.00381738	0.021865	0.00060947	-0.00322301	0.000213372	-0.0608627	-0.0594848	-0.0462048	-0.0441195	0.0034961	-0.00419419	0.0918969	0.0454666	0.0324478	0.0118488	0.20393	0.282547	0.0888526	0.0901624	0.0595327	0.000467631	0.186178	0.0474086	0.130152	0.0814299	0.639541	0.638189	0.344368	0.343823	0.0599445	0.0605368	0.102641	0.101345	0.0969056
29	0.232545	0.232848	0.12434	0.112343	0.0702984	0.0484307	0.0784778	0.0450713	0.0860027	0.078717	-0.140312	-0.138262	-0.100785	-0.101112	-0.0556787	-0.007274	-0.000197153	0.00109914	0.00310243	0.0037608	-0.00503406	-0.00402986	-0.0357745	-0.0364836	-0.0034284	-0.00878543	0.0847427	0.0486086	0.0327933	0.0178779	0.246536	0.340821	0.12086	0.121821	0.0680256	0.00102118	0.186499	0.0530112	0.144568	0.108771	0.672753	0.670973	0.38624	0.385246	0.0689515	0.0694409	0.117532	0.115959	0.129068
30	0.217432	0.217516	0.124478	0.116935	0.0588353	0.0475681	0.0738094	0.0456401	0.0955706	0.0872272	-0.125958	-0.124308	-0.0665282	-0.0663746	-0.0676764	-0.0101494	-0.0251309	0.00103021	0.00586168	0.00839416	0.0304777	0.0311772	-0.0245581	-0.0286332	-0.0134279	-0.0160005	0.0746109	0.0543593	0.0333582	0.0207096	0.284937	0.398255	0.159313	0.15968	0.0747275	0.00188831	0.189294	0.069252	0.159172	0.132885	0.695544	0.693342	0.433064	0.431618	0.079274	0.0796154	0.137264	0.135043	0.154193
31	0.197147	0.197044	0.11774	0.109903	0.0431528	0.0380417	0.0666396	0.0452804	0.0970131	0.0898255	-0.0990284	-0.0978405	-0.0194545	-0.0233492	-0.0760188	-0.0187524	-0.048151	-0.000252582	-0.000321838	0.0103675	0.0376962	0.0381687	-0.0098866	-0.0152064	-0.0270756	-0.0263532	0.0645138	0.0558269	0.032795	0.0217752	0.326707	0.472917	0.195116	0.195139	0.0789572	0.00467015	0.193106	0.087869	0.174641	0.152432	0.704961	0.702354	0.482286	0.480399	0.090369	0.0905657	0.163579	0.160322	0.170634
32	0.178259	0.178021	0.103417	0.0968886	0.0240451	0.0234731	0.0604532	0.0446142	0.0913711	0.0868242	-0.0451135	-0.0444342	0.0330954	0.0272949	-0.0818218	-0.0362381	-0.0665934	-0.00626044	-0.0140454	0.00762642	0.00965759	0.00999754	0.00712015	0.00211452	-0.0422468	-0.0406284	0.0523947	0.0511588	0.0316782	0.0259141	0.373057	0.570178	0.224552	0.224238	0.0800682	0.00948212	0.193112	0.106159	0.191083	0.172783	0.701604	0.698624	0.529406	0.527101	0.103446	0.103481	0.193425	0.188846	0.179951
33	0.162664	0.162355	0.0822995	0.0780702	0.00226292	0.00346327	0.0565468	0.0427029	0.0824132	0.0799081	0.0422655	0.0423909	0.0826542	0.0780069	-0.0852573	-0.0537534	-0.0840703	-0.0157201	-0.0252771	0.000684152	-0.0459524	-0.0456211	0.0201804	0.0184406	-0.057192	-0.0558032	0.0335317	0.0355701	0.0289074	0.0277566	0.420357	0.683265	0.249066	0.248345	0.0771811	0.0169994	0.18697	0.124831	0.20728	0.191996	0.691717	0.688402	0.569714	0.56702	0.119198	0.119054	0.221223	0.215318	0.184581
34	0.1429	0.142587	0.0530425	0.0507266	-0.0219206	-0.0217112	0.0530759	0.0417108	0.0718961	0.0699709	0.155059	0.154599	0.127836	0.12362	-0.0867931	-0.0641255	-0.102682	-0.0266734	-0.0248006	-0.00579539	-0.109867	-0.109409	0.0201721	0.0213614	-0.0738717	-0.0726103	0.00602946	0.0080025	0.0238062	0.0244521	0.464359	0.799667	0.272739	0.271626	0.0684516	0.0246794	0.176937	0.135459	0.220487	0.205371	0.685735	0.682128	0.599351	0.596306	0.137542	0.137204	0.243294	0.236465	0.185684
35	0.107831	0.107617	0.0136975	0.0136727	-0.0480492	-0.0476774	0.0467304	0.0404759	0.0589718	0.0573456	0.271031	0.270004	0.173939	0.171475	-0.0879203	-0.071592	-0.119807	-0.047321	-0.0130964	-0.00498001	-0.16917	-0.168467	0.00541803	0.00485305	-0.095136	-0.0939015	-0.027825	-0.0272131	0.0137264	0.0167817	0.502839	0.909322	0.298597	0.297127	0.0516211	0.0243327	0.166554	0.136363	0.22902	0.21518	0.689123	0.685276	0.617121	0.613765	0.15862	0.158072	0.259825	0.25209	0.183653
36	0.0501783	0.0502123	-0.0366381	-0.0357958	-0.0743987	-0.0732095	0.0365219	0.0342554	0.0404296	0.0390428	0.362686	0.361143	0.229061	0.228907	-0.0900977	-0.0767096	-0.131978	-0.07814	-0.00214958	-0.000416633	-0.220122	-0.219094	-0.017727	-0.0191425	-0.119902	-0.118473	-0.0639157	-0.0631762	-0.00347384	0.000948322	0.535957	1.00741	0.325797	0.323975	0.0277371	0.0134867	0.157408	0.13422	0.233056	0.223818	0.698135	0.694104	0.623831	0.620216	0.180838	0.180082	0.272472	0.263485	0.17916
37	-0.0309564	-0.0305413	-0.09833	-0.0974682	-0.0979568	-0.0964719	0.0255302	0.0246755	0.0134626	0.0126815	0.413929	0.411941	0.297475	0.298167	-0.0951194	-0.0838165	-0.138093	-0.106582	-0.002772	-0.00217988	-0.272591	-0.27121	-0.0417869	-0.0401619	-0.145135	-0.143486	-0.0979634	-0.0966567	-0.0284659	-0.02703	0.565583	1.09295	0.353051	0.35086	-0.00067572	-0.00553439	0.147203	0.131859	0.23146	0.227749	0.702277	0.698118	0.621156	0.617338	0.199792	0.198842	0.281534	0.274042	0.173678
38	-0.133915	-0.133028	-0.1707	-0.169341	-0.115853	-0.114205	0.0169097	0.0166724	-0.0220399	-0.0219514	0.423812	0.421476	0.375857	0.377279	-0.102817	-0.096793	-0.139714	-0.121815	-0.0201321	-0.0147185	-0.339316	-0.337572	-0.0620135	-0.0600053	-0.170452	-0.168641	-0.130002	-0.128376	-0.0601224	-0.0599537	0.594704	1.16795	0.379904	0.377328	-0.0322897	-0.0320316	0.134377	0.124065	0.221101	0.218664	0.689985	0.685758	0.612517	0.608553	0.210946	0.209834	0.28503	0.282355	0.168972
39	-0.25842	-0.256949	-0.251195	-0.24918	-0.125964	-0.124313	0.0098353	0.0104773	-0.0616929	-0.0607433	0.405037	0.402469	0.452804	0.455344	-0.111931	-0.10839	-0.139025	-0.122651	-0.0519699	-0.0424318	-0.418997	-0.41689	-0.0816302	-0.0825352	-0.197449	-0.195527	-0.166282	-0.164282	-0.0966629	-0.0953234	0.626264	1.23703	0.403933	0.401004	-0.0659337	-0.0647383	0.120107	0.113647	0.200878	0.198214	0.656374	0.652145	0.603759	0.599703	0.213669	0.21244	0.279271	0.280968	0.166646
40	-0.399394	-0.397193	-0.33541	-0.332762	-0.127385	-0.125998	-0.000277312	0.00100947	-0.0995826	-0.0979421	0.378975	0.376281	0.511023	0.514457	-0.12181	-0.117926	-0.138964	-0.124241	-0.0905351	-0.0847505	-0.502699	-0.500292	-0.103728	-0.105669	-0.223819	-0.22182	-0.214716	-0.212425	-0.136824	-0.135106	0.660931	1.30405	0.421476	0.418238	-0.0997803	-0.098516	0.105728	0.103711	0.172702	0.1706	0.603475	0.59931	0.597709	0.593618	0.211734	0.210427	0.261065	0.262452	0.167571
41	-0.541235	-0.538244	-0.415418	-0.412145	-0.119907	-0.118906	-0.0132355	-0.0115749	-0.130385	-0.12897	0.367938	0.365181	0.538669	0.5427	-0.133792	-0.129894	-0.145644	-0.134499	-0.123673	-0.121367	-0.578255	-0.575702	-0.12787	-0.129036	-0.242421	-0.24037	-0.269386	-0.266917	-0.178971	-0.177013	0.695267	1.36835	0.434583	0.431018	-0.130394	-0.128283	0.0912122	0.0909521	0.137959	0.136411	0.536501	0.532464	0.587953	0.583883	0.209801	0.208433	0.230757	0.227646	0.171203
42	-0.661272	-0.657565	-0.4792	-0.47543	-0.103311	-0.102632	-0.019093	-0.0169037	-0.153889	-0.152926	0.383824	0.381083	0.537716	0.542216	-0.152549	-0.149345	-0.162659	-0.152767	-0.143183	-0.139671	-0.632542	-0.630041	-0.155525	-0.156087	-0.24999	-0.247969	-0.306449	-0.303893	-0.220328	-0.218052	0.723522	1.42584	0.451863	0.447941	-0.155166	-0.152586	0.0770617	0.0773094	0.0971166	0.0961218	0.462745	0.458908	0.563243	0.559235	0.209142	0.207709	0.192354	0.187662	0.176687
43	-0.742261	-0.737982	-0.511999	-0.507983	-0.0801432	-0.0797091	-0.0102906	-0.00902916	-0.171292	-0.170171	0.415668	0.41306	0.524679	0.529888	-0.171337	-0.168868	-0.183811	-0.176864	-0.152699	-0.149416	-0.653907	-0.651648	-0.186497	-0.186597	-0.25002	-0.248155	-0.310585	-0.308122	-0.257156	-0.254724	0.739386	1.4685	0.481597	0.477345	-0.174771	-0.172044	0.063778	0.0647621	0.050749	0.0503519	0.393043	0.389474	0.517195	0.513288	0.207779	0.206257	0.151778	0.148064	0.183304
44	-0.781356	-0.776711	-0.503774	-0.499846	-0.0553464	-0.0551889	0.00672051	0.00624479	-0.182237	-0.181064	0.433388	0.430979	0.509707	0.515841	-0.181224	-0.179341	-0.192786	-0.190141	-0.164588	-0.163131	-0.62576	-0.623923	-0.216356	-0.215951	-0.2465	-0.244855	-0.290409	-0.288194	-0.285201	-0.28272	0.739314	1.48859	0.521993	0.517459	-0.191996	-0.189035	0.0517021	0.0529234	0.00177676	0.00197514	0.338297	0.335056	0.458461	0.454702	0.206061	0.204423	0.112883	0.109979	0.190171
45	-0.779229	-0.774512	-0.450978	-0.447529	-0.033078	-0.03318	0.017506	0.0168647	-0.18267	-0.181636	0.407173	0.404985	0.473746	0.480512	-0.184799	-0.183054	-0.180541	-0.178315	-0.189467	-0.187958	-0.539857	-0.538601	-0.239114	-0.238329	-0.239881	-0.238444	-0.272281	-0.270338	-0.300619	-0.298252	0.726944	1.4868	0.556458	0.551675	-0.207402	-0.204277	0.0417033	0.0426649	-0.0467764	-0.0459835	0.301473	0.298608	0.405611	0.402045	0.207254	0.205483	0.0764627	0.0744009	0.196367
46	-0.730379	-0.725979	-0.351745	-0.349191	-0.0153609	-0.0156476	0.0222062	0.0216103	-0.170689	-0.169819	0.3309	0.328961	0.385009	0.391527	-0.186455	-0.1847	-0.161753	-0.159776	-0.227074	-0.224861	-0.412327	-0.411775	-0.248305	-0.247302	-0.228793	-0.227527	-0.263426	-0.261814	-0.302088	-0.299911	0.711125	1.47184	0.570609	0.565604	-0.216913	-0.213742	0.0339209	0.0343437	-0.0958297	-0.094489	0.273087	0.270639	0.374278	0.370948	0.212965	0.211064	0.0420393	0.0408213	0.200068
47	-0.625558	-0.621937	-0.209346	-0.208042	-0.00357254	-0.00395806	0.0331525	0.0323033	-0.150106	-0.149422	0.227092	0.225429	0.240148	0.24547	-0.184198	-0.182592	-0.155515	-0.156604	-0.266573	-0.264198	-0.266662	-0.266894	-0.242869	-0.241769	-0.213449	-0.212359	-0.252056	-0.250826	-0.294336	-0.292335	0.703773	1.4596	0.565925	0.560722	-0.220424	-0.217209	0.0268938	0.0270727	-0.146806	-0.144946	0.235201	0.233194	0.360376	0.357329	0.219359	0.217343	0.00967281	0.00901224	0.199366
48	-0.459481	-0.457073	-0.0321593	-0.0323309	0.00106802	0.000652989	0.0552258	0.0542385	-0.13067	-0.130154	0.12988	0.12851	0.0757867	0.0797789	-0.169627	-0.16822	-0.166037	-0.169114	-0.296634	-0.294203	-0.118165	-0.119217	-0.230302	-0.229221	-0.197674	-0.196741	-0.226363	-0.225462	-0.283871	-0.282064	0.712887	1.46284	0.556457	0.551078	-0.224355	-0.221091	0.017475	0.0178788	-0.200471	-0.198136	0.175522	0.173961	0.339192	0.336472	0.221129	0.219021	-0.0182187	-0.0185601	0.193585
49	-0.238191	-0.23734	0.160173	0.158423	-0.00227145	-0.00264251	0.0765497	0.0754946	-0.122208	-0.1218	0.0651405	0.0640703	-0.0661612	-0.063467	-0.144182	-0.142963	-0.175832	-0.179283	-0.314286	-0.311724	0.0234443	0.0215883	-0.216845	-0.215887	-0.183217	-0.182412	-0.195464	-0.194782	-0.275811	-0.274189	0.736056	1.47981	0.558306	0.552779	-0.231777	-0.228537	0.00515001	0.00570481	-0.254601	-0.251853	0.098302	0.0971825	0.287788	0.285419	0.218474	0.216306	-0.0388254	-0.039014	0.184084
50	0.0183922	0.0174662	0.342685	0.339446	-0.0139275	-0.0141867	0.0826022	0.0815493	-0.127995	-0.127601	0.0363356	0.0355453	-0.166933	-0.165697	-0.118605	-0.117582	-0.169193	-0.172846	-0.326028	-0.323328	0.150263	0.147692	-0.204762	-0.204008	-0.170723	-0.170025	-0.175034	-0.174477	-0.272105	-0.270622	0.762434	1.4962	0.573249	0.567603	-0.239334	-0.236158	-0.0080811	-0.00737766	-0.30348	-0.300369	0.0186448	0.0179562	0.203203	0.201188	0.214347	0.212154	-0.0494849	-0.0496561	0.171694
51	0.279755	0.277021	0.494185	0.489752	-0.0316521	-0.0317653	0.0697946	0.0688507	-0.1462	-0.14573	0.0304542	0.0298987	-0.230864	-0.231167	-0.0993283	-0.0984924	-0.14895	-0.152548	-0.34204	-0.33924	0.252713	0.249577	-0.193452	-0.192945	-0.162781	-0.162147	-0.172941	-0.172426	-0.273875	-0.27247	0.775241	1.48837	0.58894	0.58321	-0.243063	-0.239931	-0.0201151	-0.0192485	-0.34427	-0.340908	-0.0506971	-0.0509837	0.109652	0.107981	0.209585	0.207401	-0.0510211	-0.0512463	0.156169
52	0.517045	0.512657	0.599728	0.594526	-0.051962	-0.0519048	0.0410818	0.0403388	-0.17469	-0.174087	0.0266796	0.0263305	-0.271771	-0.273571	-0.0870018	-0.0863167	-0.128027	-0.131392	-0.365348	-0.362493	0.320767	0.317244	-0.181945	-0.181678	-0.162311	-0.161711	-0.184055	-0.183485	-0.279938	-0.278585	0.761939	1.439	0.590486	0.584729	-0.242208	-0.239154	-0.0312697	-0.0303463	-0.376541	-0.373064	-0.105157	-0.105078	0.0381144	0.0367698	0.201767	0.199623	-0.0487425	-0.0490424	0.137329
53	0.709429	0.703695	0.651737	0.646254	-0.0718003	-0.0715852	-0.000562151	-0.00101826	-0.211925	-0.211145	0.00836294	0.00820791	-0.306124	-0.30933	-0.0804892	-0.0799174	-0.11857	-0.121979	-0.392203	-0.38929	0.349329	0.345606	-0.169718	-0.169655	-0.171054	-0.170452	-0.200335	-0.199676	-0.287393	-0.286101	0.719761	1.34655	0.570196	0.564501	-0.236778	-0.23392	-0.0451484	-0.044144	-0.400379	-0.396888	-0.146769	-0.146347	0.00264313	0.00159876	0.188736	0.18666	-0.0500487	-0.0504268	0.115224
54	0.84449	0.837859	0.651871	0.646547	-0.0893078	-0.0889933	-0.0538504	-0.0539691	-0.254145	-0.253149	-0.0267879	-0.0268025	-0.346515	-0.350952	-0.079447	-0.0789532	-0.123191	-0.126706	-0.416468	-0.413492	0.340988	0.33726	-0.159176	-0.159251	-0.18726	-0.186621	-0.220508	-0.219767	-0.292596	-0.291386	0.65403	1.22115	0.533463	0.527921	-0.224665	-0.222098	-0.0641916	-0.0631532	-0.41766	-0.414281	-0.179683	-0.17894	-0.00527757	-0.00604922	0.172243	0.170262	-0.0575685	-0.0580146	0.090404
55	0.917489	0.910458	0.608677	0.603838	-0.102523	-0.102174	-0.11682	-0.116577	-0.300639	-0.299434	-0.0700203	-0.0699651	-0.392255	-0.397602	-0.0839386	-0.0834894	-0.136158	-0.139597	-0.434308	-0.431339	0.303407	0.299876	-0.154907	-0.155045	-0.207067	-0.206387	-0.244161	-0.243357	-0.290458	-0.289378	0.57618	1.08004	0.490052	0.484739	-0.203371	-0.201179	-0.0855354	-0.0845793	-0.43067	-0.427511	-0.207289	-0.206262	-0.00807239	-0.00859979	0.153998	0.152134	-0.0676638	-0.0681584	0.0643138
56	0.931545	0.924539	0.535054	0.530908	-0.110018	-0.109701	-0.186954	-0.186329	-0.350076	-0.348687	-0.106813	-0.106712	-0.430538	-0.436338	-0.0934538	-0.0930267	-0.14793	-0.151228	-0.444741	-0.441865	0.244574	0.241403	-0.161214	-0.161344	-0.228292	-0.227579	-0.271176	-0.270348	-0.280279	-0.279383	0.496637	0.937264	0.446162	0.441154	-0.171048	-0.169374	-0.103231	-0.102372	-0.438462	-0.435581	-0.233413	-0.232133	-0.0248945	-0.0251955	0.132941	0.131216	-0.0739623	-0.0744851	0.0389893
57	0.898521	0.891863	0.444668	0.44131	-0.111999	-0.111772	-0.262005	-0.260997	-0.397184	-0.395653	-0.12646	-0.126301	-0.443856	-0.449472	-0.109204	-0.108778	-0.151593	-0.154922	-0.446127	-0.443407	0.173034	0.170313	-0.180962	-0.181018	-0.250372	-0.24964	-0.299198	-0.298391	-0.264872	-0.264177	0.422328	0.800394	0.404778	0.400144	-0.124978	-0.123968	-0.114384	-0.113644	-0.432965	-0.430415	-0.261402	-0.25989	-0.0619532	-0.0620367	0.105756	0.10419	-0.0749209	-0.0754499	0.0157103
58	0.831903	0.825829	0.348487	0.345907	-0.109717	-0.109626	-0.339793	-0.33842	-0.435244	-0.433639	-0.129404	-0.129189	-0.42999	-0.43472	-0.130937	-0.130485	-0.147918	-0.151559	-0.436947	-0.434438	0.0947364	0.0925164	-0.214	-0.213932	-0.272443	-0.271706	-0.323688	-0.322945	-0.247728	-0.247275	0.357245	0.673549	0.365512	0.361291	-0.0617481	-0.0615276	-0.121536	-0.120989	-0.411054	-0.408856	-0.291832	-0.290112	-0.110327	-0.110205	0.0713986	0.0700131	-0.0750595	-0.0755774	-0.0047031
59	0.742942	0.737612	0.254258	0.252385	-0.106586	-0.106646	-0.417326	-0.415619	-0.461576	-0.459939	-0.124324	-0.124059	-0.401447	-0.404964	-0.153314	-0.152811	-0.143743	-0.147633	-0.415721	-0.413508	0.0110284	0.00934445	-0.255811	-0.255588	-0.293841	-0.293113	-0.337048	-0.336414	-0.230924	-0.230734	0.301455	0.557602	0.32613	0.322337	0.0186144	0.01791	-0.128936	-0.128622	-0.380427	-0.378587	-0.322076	-0.320174	-0.155736	-0.155419	0.0339837	0.0327984	-0.0810648	-0.0815628	-0.0224082
60	0.638519	0.634051	0.166627	0.165364	-0.106618	-0.10681	-0.490668	-0.488668	-0.480121	-0.478477	-0.125749	-0.125395	-0.380201	-0.382562	-0.176951	-0.176372	-0.146742	-0.150473	-0.381772	-0.37995	-0.076388	-0.0775245	-0.299826	-0.299433	-0.314735	-0.314033	-0.336703	-0.336209	-0.213196	-0.213255	0.252511	0.451098	0.284686	0.281318	0.113433	0.111679	-0.137621	-0.13754	-0.352225	-0.350721	-0.348478	-0.346419	-0.1887	-0.188194	-0.00537665	-0.00634317	-0.0959495	-0.0964137	-0.0376515
61	0.522324	0.518741	0.0879962	0.0872377	-0.112274	-0.112588	-0.557333	-0.555091	-0.496362	-0.494752	-0.144326	-0.143839	-0.380811	-0.382314	-0.208409	-0.207719	-0.161132	-0.164082	-0.336175	-0.334791	-0.164164	-0.164769	-0.340395	-0.339837	-0.33473	-0.33406	-0.327898	-0.327589	-0.193914	-0.194213	0.207375	0.351867	0.238881	0.235921	0.221869	0.218985	-0.145313	-0.145477	-0.333603	-0.332376	-0.369965	-0.367774	-0.210674	-0.209984	-0.0491014	-0.04983	-0.117843	-0.118262	-0.0503847
62	0.398354	0.395579	0.0193719	0.0190207	-0.123806	-0.124209	-0.614801	-0.612372	-0.51239	-0.510831	-0.182319	-0.181691	-0.402326	-0.403029	-0.251232	-0.250389	-0.183796	-0.185625	-0.282357	-0.281421	-0.249983	-0.250092	-0.375723	-0.375006	-0.353234	-0.352604	-0.318003	-0.317904	-0.176179	-0.176694	0.162221	0.256239	0.188843	0.186257	0.344099	0.340052	-0.148838	-0.149254	-0.324519	-0.32351	-0.388141	-0.385842	-0.231257	-0.230397	-0.0995418	-0.100015	-0.14213	-0.142503	-0.0615762
63	0.271684	0.269644	-0.0391958	-0.039227	-0.142073	-0.142508	-0.662949	-0.660397	-0.527568	-0.526067	-0.23295	-0.232181	-0.434255	-0.434073	-0.304125	-0.303074	-0.209139	-0.209814	-0.225254	-0.224763	-0.331972	-0.331629	-0.409084	-0.408214	-0.369322	-0.368745	-0.308366	-0.308444	-0.163442	-0.164167	0.114705	0.161781	0.138778	0.136535	0.476504	0.471314	-0.147335	-0.147985	-0.318883	-0.318042	-0.405745	-0.40336	-0.25682	-0.2558	-0.157264	-0.157465	-0.166372	-0.166696	-0.0729933
64	0.149208	0.147844	-0.0895013	-0.0892849	-0.16975	-0.170171	-0.702393	-0.699783	-0.538811	-0.537394	-0.283389	-0.28247	-0.466216	-0.465331	-0.364565	-0.36324	-0.233468	-0.232987	-0.169818	-0.16972	-0.409799	-0.409049	-0.444786	-0.443769	-0.385533	-0.385011	-0.295368	-0.295636	-0.162455	-0.16334	0.0658187	0.0702235	0.0935739	0.0916404	0.609129	0.602888	-0.142729	-0.143586	-0.313644	-0.31292	-0.425209	-0.422758	-0.287034	-0.285859	-0.219821	-0.219744	-0.191528	-0.191787	-0.0860978
65	0.0397984	0.0390342	-0.133972	-0.133558	-0.208626	-0.208963	-0.733105	-0.730492	-0.542326	-0.541015	-0.323155	-0.322079	-0.496238	-0.495009	-0.435069	-0.433418	-0.258292	-0.256695	-0.122754	-0.122954	-0.484264	-0.48315	-0.485202	-0.484037	-0.404285	-0.403802	-0.281315	-0.281789	-0.172874	-0.173808	0.0183698	-0.0145134	0.056538	0.0548724	0.73016	0.723028	-0.137578	-0.138619	-0.309048	-0.308407	-0.447473	-0.444976	-0.317149	-0.315829	-0.28528	-0.284928	-0.220173	-0.220359	-0.102249
66	-0.0503947	-0.05065	-0.174765	-0.174185	-0.257664	-0.257846	-0.758762	-0.756172	-0.5393	-0.538091	-0.34763	-0.346398	-0.528847	-0.527717	-0.517509	-0.515476	-0.288192	-0.285673	-0.0914218	-0.0918326	-0.554872	-0.553447	-0.529875	-0.528556	-0.42441	-0.423954	-0.272035	-0.27268	-0.19455	-0.195527	-0.0231479	-0.0872699	0.0277863	0.026348	0.831507	0.823698	-0.132808	-0.134007	-0.309224	-0.308666	-0.473029	-0.470509	-0.34481	-0.343368	-0.350964	-0.350348	-0.252185	-0.252301	-0.124018
67	-0.119641	-0.119485	-0.213714	-0.212989	-0.313405	-0.313403	-0.785128	-0.782553	-0.536236	-0.535112	-0.359809	-0.358426	-0.569587	-0.568996	-0.612026	-0.609539	-0.327435	-0.324541	-0.0811258	-0.0816456	-0.622385	-0.6207	-0.577905	-0.576423	-0.444272	-0.443841	-0.272103	-0.272868	-0.22769	-0.228751	-0.0557785	-0.145003	0.00464253	0.00339967	0.907491	0.899289	-0.128742	-0.130042	-0.313217	-0.312754	-0.502168	-0.499641	-0.372651	-0.371106	-0.413429	-0.412573	-0.283628	-0.283682	-0.152918
68	-0.172747	-0.172273	-0.251849	-0.250988	-0.371936	-0.371738	-0.81892	-0.816348	-0.542837	-0.541774	-0.369271	-0.36774	-0.619268	-0.6196	-0.718773	-0.715785	-0.379646	-0.37717	-0.0922215	-0.092723	-0.687592	-0.685695	-0.629851	-0.628193	-0.462613	-0.462216	-0.284972	-0.285798	-0.269811	-0.270799	-0.0807341	-0.18941	-0.0154576	-0.0165368	0.95257	0.944286	-0.126195	-0.127563	-0.315233	-0.314876	-0.533406	-0.530885	-0.403912	-0.40228	-0.471312	-0.470255	-0.310773	-0.310784	-0.189305
69	-0.217507	-0.216785	-0.289344	-0.288353	-0.429772	-0.429377	-0.865189	-0.862584	-0.561048	-0.560003	-0.388781	-0.387101	-0.675145	-0.676708	-0.835236	-0.831726	-0.448555	-0.447379	-0.124681	-0.125054	-0.749313	-0.747248	-0.685844	-0.683997	-0.478685	-0.478325	-0.313482	-0.31431	-0.321088	-0.321899	-0.102544	-0.224921	-0.0331552	-0.0341016	0.962644	0.954538	-0.126474	-0.127883	-0.312014	-0.311793	-0.563364	-0.560866	-0.438652	-0.43695	-0.523729	-0.522508	-0.331474	-0.331463	-0.231431
70	-0.259796	-0.258877	-0.325044	-0.323931	-0.483889	-0.483324	-0.923962	-0.921257	-0.587483	-0.586436	-0.42719	-0.425369	-0.730984	-0.733984	-0.956829	-0.952799	-0.537804	-0.538643	-0.178558	-0.178732	-0.804871	-0.802682	-0.745253	-0.743208	-0.491809	-0.491496	-0.359977	-0.360738	-0.38429	-0.38497	-0.127677	-0.256711	-0.0481124	-0.0489519	0.936503	0.928793	-0.129493	-0.130912	-0.303874	-0.303815	-0.58679	-0.584329	-0.472925	-0.471171	-0.569392	-0.568055	-0.346936	-0.346935	-0.276476
71	-0.301581	-0.300517	-0.357565	-0.35635	-0.531781	-0.531081	-0.992348	-0.989513	-0.613189	-0.612147	-0.484511	-0.482547	-0.780521	-0.78504	-1.07656	-1.07203	-0.648546	-0.651857	-0.251501	-0.251422	-0.850992	-0.848715	-0.805882	-0.803641	-0.502247	-0.502016	-0.42391	-0.424514	-0.454916	-0.45544	-0.159288	-0.28636	-0.0605338	-0.0612872	0.877676	0.870566	-0.134025	-0.135458	-0.294178	-0.294303	-0.600531	-0.598115	-0.503483	-0.501696	-0.60767	-0.606274	-0.360244	-0.360284	-0.321484
72	-0.340725	-0.339564	-0.384867	-0.383585	-0.571858	-0.571053	-1.06578	-1.06281	-0.630917	-0.629897	-0.551963	-0.549852	-0.821478	-0.827458	-1.18588	-1.18089	-0.780396	-0.786355	-0.338956	-0.338581	-0.884781	-0.882445	-0.86421	-0.861779	-0.512891	-0.512765	-0.505285	-0.505657	-0.519931	-0.520305	-0.195855	-0.311023	-0.0712119	-0.0718991	0.793869	0.787495	-0.138357	-0.139776	-0.28441	-0.284757	-0.607489	-0.605116	-0.529659	-0.527859	-0.63757	-0.63617	-0.374035	-0.374135	-0.363848
73	-0.374593	-0.373364	-0.404678	-0.403373	-0.604187	-0.60331	-1.1366	-1.13347	-0.635654	-0.634687	-0.618114	-0.615862	-0.857339	-0.864584	-1.27571	-1.27037	-0.92853	-0.93703	-0.432233	-0.43155	-0.905213	-0.902837	-0.917928	-0.91532	-0.525195	-0.525166	-0.601698	-0.601809	-0.565495	-0.565845	-0.231274	-0.323756	-0.0804401	-0.0810785	0.693447	0.687862	-0.14134	-0.142754	-0.273621	-0.274221	-0.616019	-0.613686	-0.552595	-0.5508	-0.656146	-0.654807	-0.388836	-0.389019	-0.402043
74	-0.40169	-0.400403	-0.416473	-0.415189	-0.629396	-0.628477	-1.19937	-1.19612	-0.622531	-0.621705	-0.675208	-0.672824	-0.894123	-0.902344	-1.33335	-1.32783	-1.08199	-1.09258	-0.522656	-0.521675	-0.915039	-0.912631	-0.965224	-0.962465	-0.53782	-0.537904	-0.707194	-0.707009	-0.583095	-0.583589	-0.257791	-0.316456	-0.0873248	-0.0879278	0.583963	0.579175	-0.142262	-0.143728	-0.260353	-0.261231	-0.635646	-0.633346	-0.574324	-0.572547	-0.659037	-0.657826	-0.404819	-0.405101	-0.436527
75	-0.42285	-0.421505	-0.420387	-0.419168	-0.648827	-0.647904	-1.25023	-1.24695	-0.591461	-0.590903	-0.721262	-0.718734	-0.935603	-0.944442	-1.34653	-1.34104	-1.22519	-1.23693	-0.60363	-0.602371	-0.916713	-0.914267	-1.00351	-1.00062	-0.553347	-0.553548	-0.815224	-0.814693	-0.568048	-0.568819	-0.271173	-0.284319	-0.0916395	-0.0922125	0.473085	0.469064	-0.141158	-0.142694	-0.240314	-0.241488	-0.671162	-0.668871	-0.59501	-0.593251	-0.644277	-0.643251	-0.420728	-0.421099	-0.467663
76	-0.441227	-0.439811	-0.418203	-0.417088	-0.664576	-0.663677	-1.28494	-1.28175	-0.543	-0.542835	-0.759793	-0.757085	-0.98112	-0.990186	-1.30918	-1.30393	-1.34412	-1.35564	-0.673718	-0.672204	-0.912576	-0.910088	-1.02858	-1.0256	-0.576275	-0.576536	-0.913372	-0.912533	-0.519287	-0.520449	-0.270493	-0.225909	-0.09515	-0.0956855	0.367445	0.364125	-0.139419	-0.141032	-0.214773	-0.216236	-0.718404	-0.716087	-0.614817	-0.613064	-0.611755	-0.610969	-0.436135	-0.436573	-0.494913
77	-0.459447	-0.45794	-0.413292	-0.412287	-0.678088	-0.677229	-1.30249	-1.29948	-0.479911	-0.480248	-0.799014	-0.796084	-1.02954	-1.03847	-1.22354	-1.21879	-1.43007	-1.43976	-0.734119	-0.732368	-0.904433	-0.90191	-1.03537	-1.03231	-0.607603	-0.607834	-0.988193	-0.987154	-0.442074	-0.443715	-0.260336	-0.146511	-0.100261	-0.100737	0.272046	0.269317	-0.138618	-0.140317	-0.18781	-0.189546	-0.765778	-0.763398	-0.633207	-0.631438	-0.564279	-0.563759	-0.45079	-0.451265	-0.516664
78	-0.480429	-0.478793	-0.410318	-0.409391	-0.690909	-0.690097	-1.30211	-1.29935	-0.405977	-0.406891	-0.845216	-0.842007	-1.08521	-1.09363	-1.09524	-1.09118	-1.47836	-1.48474	-0.78285	-0.78087	-0.889967	-0.887432	-1.02146	-1.01835	-0.647266	-0.647353	-1.03245	-1.03125	-0.343154	-0.345344	-0.248207	-0.055321	-0.108136	-0.108518	0.191229	0.188964	-0.138746	-0.140532	-0.162411	-0.164382	-0.799183	-0.79669	-0.648801	-0.646976	-0.507063	-0.506809	-0.464102	-0.464562	-0.533087
79	-0.505593	-0.503776	-0.414214	-0.413328	-0.703941	-0.70317	-1.28268	-1.28023	-0.328789	-0.33029	-0.902196	-0.898629	-1.15173	-1.15922	-0.930761	-0.927539	-1.4802	-1.48193	-0.811772	-0.80957	-0.86655	-0.864049	-0.988016	-0.984898	-0.696763	-0.69655	-1.04615	-1.04483	-0.235569	-0.238338	-0.242828	0.0354415	-0.118847	-0.119088	0.125577	0.123705	-0.138275	-0.140139	-0.140952	-0.143058	-0.806157	-0.803497	-0.660773	-0.65884	-0.445989	-0.445969	-0.475929	-0.476318	-0.545618
80	-0.53479	-0.532749	-0.426337	-0.425414	-0.716083	-0.715312	-1.2445	-1.24236	-0.262856	-0.264872	-0.966742	-0.962743	-1.22589	-1.23215	-0.736293	-0.733977	-1.41935	-1.4151	-0.813265	-0.810853	-0.830359	-0.827975	-0.937933	-0.934835	-0.76077	-0.760058	-1.02794	-1.02668	-0.132678	-0.135969	-0.253763	0.111125	-0.132518	-0.132559	0.0722692	0.0707535	-0.137186	-0.139057	-0.123343	-0.125452	-0.784828	-0.781972	-0.667374	-0.665275	-0.387537	-0.387644	-0.48732	-0.487562	-0.554336
81	-0.566592	-0.564301	-0.444953	-0.443872	-0.72511	-0.724259	-1.18176	-1.17996	-0.221791	-0.224188	-1.03013	-1.02565	-1.29927	-1.30414	-0.525454	-0.524044	-1.28939	-1.278	-0.7843	-0.781718	-0.777936	-0.775815	-0.873358	-0.870335	-0.83816	-0.836707	-0.977173	-0.976053	-0.046287	-0.0500034	-0.285829	0.161274	-0.149329	-0.149099	0.0275726	0.0263873	-0.139687	-0.141398	-0.113954	-0.115942	-0.741877	-0.73883	-0.665119	-0.6628	-0.337566	-0.33763	-0.503409	-0.503351	-0.557434
82	-0.596238	-0.59369	-0.466747	-0.465411	-0.725531	-0.724503	-1.0981	-1.09653	-0.209517	-0.212126	-1.07982	-1.07484	-1.36231	-1.36567	-0.326034	-0.325431	-1.10341	-1.08384	-0.727693	-0.724988	-0.706612	-0.70499	-0.795653	-0.792812	-0.92042	-0.917991	-0.898753	-0.897766	0.0182365	0.0142006	-0.339392	0.179804	-0.168957	-0.168386	-0.0121749	-0.013002	-0.150181	-0.151585	-0.113283	-0.115034	-0.691404	-0.688216	-0.64788	-0.645303	-0.304274	-0.304142	-0.528735	-0.528215	-0.5551
83	-0.615228	-0.612443	-0.485786	-0.484129	-0.724877	-0.723551	-1.01309	-1.01165	-0.193878	-0.196514	-1.10456	-1.09908	-1.40473	-1.40628	-0.159535	-0.159589	-0.901252	-0.872612	-0.651369	-0.648604	-0.616171	-0.615408	-0.710113	-0.707613	-1.01581	-1.01225	-0.79941	-0.798671	0.0638079	0.059626	-0.407828	0.169028	-0.190538	-0.189585	-0.0488505	-0.0492277	-0.169227	-0.170172	-0.117174	-0.118479	-0.648513	-0.645304	-0.613432	-0.610601	-0.305863	-0.305383	-0.547562	-0.546489	-0.545018
84	-0.614677	-0.611742	-0.500191	-0.498172	-0.737939	-0.736185	-0.915532	-0.914157	-0.150494	-0.152961	-1.1016	-1.0957	-1.41677	-1.41592	-0.0311937	-0.0317359	-0.700445	-0.662776	-0.557708	-0.554986	-0.509201	-0.50977	-0.620777	-0.618856	-1.11823	-1.11353	-0.683624	-0.683229	0.109415	0.105146	-0.477016	0.141111	-0.21247	-0.21115	-0.0847847	-0.0845579	-0.202196	-0.202446	-0.130819	-0.13131	-0.619733	-0.616745	-0.56788	-0.56481	-0.346358	-0.345388	-0.53368	-0.531955	-0.519828
85	-0.592004	-0.589071	-0.521951	-0.519571	-0.716051	-0.713855	-0.794822	-0.793371	-0.0969581	-0.0990688	-1.07513	-1.06897	-1.40463	-1.40069	0.113833	0.11295	-0.47011	-0.424738	-0.430443	-0.427928	-0.382319	-0.38476	-0.531893	-0.530936	-1.14973	-1.14407	-0.541173	-0.541102	0.198422	0.193916	-0.532059	0.111003	-0.239767	-0.2381	-0.159042	-0.15805	-0.279828	-0.279177	-0.145332	-0.144842	-0.603578	-0.601138	-0.527537	-0.524267	-0.383346	-0.381847	-0.493456	-0.49098	-0.473537
86	-0.555159	-0.552435	-0.550079	-0.547447	-0.640886	-0.638362	-0.625821	-0.624237	-0.0684216	-0.0700447	-1.0268	-1.02072	-1.39101	-1.38406	0.266472	0.265332	-0.206759	-0.155041	-0.240143	-0.238169	-0.229681	-0.234558	-0.436921	-0.437508	-1.07484	-1.0687	-0.348749	-0.349298	0.341273	0.336333	-0.566802	0.0877954	-0.287682	-0.285685	-0.312575	-0.310756	-0.376461	-0.374824	-0.135364	-0.134151	-0.583901	-0.58241	-0.497143	-0.493891	-0.379827	-0.377938	-0.444684	-0.44151	-0.408962
87	-0.510868	-0.508622	-0.549194	-0.546622	-0.574744	-0.572129	-0.407198	-0.405581	-0.0605015	-0.0616288	-0.951537	-0.946056	-1.36414	-1.35418	0.330171	0.328746	0.0372746	0.0933986	0.0100619	0.010941	-0.0491166	-0.0569449	-0.308278	-0.311211	-0.965786	-0.959966	-0.142221	-0.144183	0.480483	0.474751	-0.586903	0.068769	-0.362357	-0.360173	-0.423911	-0.42135	-0.409377	-0.406901	-0.0834568	-0.0816401	-0.535202	-0.535125	-0.449593	-0.446838	-0.384623	-0.382638	-0.401321	-0.397659	-0.332
88	-0.438087	-0.436696	-0.454228	-0.452278	-0.459863	-0.457706	-0.241226	-0.23983	-0.00523669	-0.00608448	-0.832344	-0.828107	-1.26168	-1.24741	0.356833	0.354879	0.193497	0.250339	0.274819	0.273913	0.157221	0.146087	-0.128778	-0.134971	-0.83385	-0.829577	0.04809	0.043916	0.560473	0.553366	-0.585396	0.0539003	-0.4467	-0.444648	-0.403935	-0.400793	-0.376785	-0.373988	-0.0348898	-0.0323553	-0.431286	-0.433065	-0.352944	-0.351218	-0.440992	-0.439393	-0.364036	-0.360269	-0.244346
89	-0.304761	-0.304727	-0.235953	-0.235339	-0.257141	-0.256321	-0.111894	-0.111277	0.150134	0.149071	-0.646289	-0.644043	-1.00684	-0.989028	0.418012	0.415055	0.284739	0.337823	0.487477	0.483891	0.376548	0.362038	0.0867158	0.0764697	-0.588352	-0.587139	0.239687	0.232605	0.603913	0.594635	-0.537118	0.0545177	-0.481006	-0.479397	-0.401908	-0.398554	-0.340282	-0.337549	-0.0470532	-0.0444025	-0.267498	-0.271513	-0.1941	-0.193896	-0.458868	-0.458353	-0.31612	-0.312872	-0.139356
90	-0.104197	-0.105955	0.0399835	0.0385432	-0.011261	-0.0128509	0.112458	0.111384	0.364516	0.362553	-0.415323	-0.415847	-0.618279	-0.6004	0.475231	0.47065	0.381229	0.426501	0.637877	0.630583	0.592877	0.575341	0.308041	0.293183	-0.213249	-0.216693	0.459782	0.448843	0.691773	0.679519	-0.425979	0.0860326	-0.403688	-0.402713	-0.483535	-0.480558	-0.339275	-0.33692	-0.0756949	-0.0742578	-0.0688918	-0.0754308	-0.0172465	-0.0191038	-0.371183	-0.37256	-0.246281	-0.244317	-0.00813895
91	0.1429	0.139065	0.306392	0.302211	0.310122	0.305016	0.406994	0.403143	0.566251	0.562579	-0.167019	-0.170992	-0.260006	-0.245719	0.529717	0.522874	0.50163	0.537047	0.811425	0.799609	0.800638	0.780903	0.53677	0.517045	0.217097	0.207759	0.694459	0.678873	0.853611	0.837899	-0.252784	0.161318	-0.239131	-0.238744	-0.53556	-0.533469	-0.304982	-0.3042	-0.0580312	-0.0585866	0.144131	0.135153	0.137645	0.13327	-0.219889	-0.223949	-0.148863	-0.149076	0.157618
92	0.379648	0.373595	0.562491	0.554928	0.646024	0.636589	0.685031	0.677386	0.756619	0.750393	0.086975	0.0791093	0.0169043	0.0263878	0.621344	0.611665	0.605591	0.630331	1.02019	1.00343	0.978708	0.957868	0.797609	0.773388	0.641948	0.626148	0.914149	0.893916	1.02011	1.001	-0.0585125	0.25979	-0.0513567	-0.0513491	-0.402939	-0.402421	-0.168845	-0.170678	0.0617209	0.0589945	0.357736	0.346804	0.296069	0.289095	-0.0559254	-0.0631817	-0.0213797	-0.0247235	0.352539
93	0.554217	0.546063	0.808856	0.79751	0.828429	0.814457	0.903913	0.891859	0.912064	0.902677	0.319431	0.307667	0.299119	0.305671	0.747777	0.734876	0.637849	0.651519	1.16876	1.1472	1.08414	1.0633	1.05266	1.02496	0.98309	0.960968	1.09621	1.0721	1.0869	1.06503	0.0976767	0.341034	0.118138	0.117866	-0.0919964	-0.0936713	0.0633324	0.059036	0.264982	0.259544	0.538904	0.52659	0.484436	0.475172	0.0768642	0.0664238	0.132094	0.124982	0.544859
94	0.632511	0.622648	0.981495	0.966834	0.86348	0.845595	1.04497	1.02855	1.00615	0.993535	0.511698	0.496536	0.697083	0.700421	0.81828	0.802282	0.622249	0.624856	1.11118	1.08583	1.0865	1.0671	1.19909	1.16937	1.20064	1.17336	1.18586	1.15914	1.06366	1.04026	0.203485	0.392053	0.263784	0.263435	0.178085	0.174514	0.295654	0.288983	0.453473	0.445428	0.662287	0.649206	0.690964	0.680019	0.157203	0.144062	0.290527	0.279609	0.663788
95	0.608897	0.597723	1.02254	1.00554	0.817716	0.797474	1.06386	1.04394	0.941822	0.92667	0.646465	0.628661	1.11041	1.10775	0.772022	0.753768	0.564244	0.557127	0.848942	0.82146	0.968374	0.952086	1.14737	1.11736	1.28427	1.25402	1.1506	1.12298	1.006	0.98308	0.272168	0.415821	0.400933	0.401208	0.358177	0.353249	0.459619	0.450888	0.524352	0.51487	0.700001	0.686837	0.808615	0.796334	0.198728	0.183782	0.420888	0.406739	0.688776
96	0.508553	0.496499	0.917368	0.898652	0.652689	0.632037	0.877251	0.855549	0.681883	0.665493	0.701752	0.682328	1.24341	1.232	0.683584	0.664665	0.410102	0.39698	0.551178	0.5236	0.760037	0.746386	0.915225	0.886725	1.20091	1.1703	1.01017	0.983519	0.911506	0.891184	0.30827	0.411315	0.500865	0.502346	0.514832	0.508995	0.596887	0.587528	0.459634	0.450003	0.640864	0.62822	0.76043	0.74726	0.228837	0.213342	0.480103	0.463886	0.659312
97	0.358543	0.346342	0.702524	0.683386	0.408992	0.389832	0.581493	0.559866	0.345014	0.328981	0.634802	0.614971	1.05161	1.03676	0.556528	0.538589	0.210559	0.195268	0.372849	0.347205	0.536156	0.521964	0.672427	0.646924	0.973996	0.945381	0.813234	0.789313	0.755808	0.739852	0.311313	0.375869	0.495909	0.498389	0.641489	0.635693	0.623964	0.6153	0.317187	0.308883	0.516647	0.504889	0.643375	0.631854	0.223448	0.208575	0.468688	0.452037	0.622425
98	0.184078	0.172157	0.445572	0.427555	0.186389	0.170273	0.35429	0.334139	0.126079	0.111872	0.460815	0.441288	0.706459	0.692215	0.358308	0.342642	0.0617332	0.0470589	0.342796	0.320803	0.33677	0.32205	0.492634	0.471023	0.680185	0.655286	0.618507	0.598701	0.539929	0.529599	0.268774	0.303659	0.40017	0.402985	0.668051	0.663405	0.448178	0.440961	0.186946	0.181408	0.355627	0.344886	0.53812	0.52788	0.162931	0.149515	0.421921	0.406576	0.596626
99	0.0173999	0.00511338	0.209783	0.191855	0.023452	0.0110401	0.209774	0.192094	0.0354416	0.0239805	0.288772	0.269393	0.483458	0.447145	0.129997	0.117646	0.00810405	-0.00427448	0.297927	0.280588	0.175115	0.164517	0.331858	0.314201	0.418092	0.397843	0.4329	0.417737	0.369686	0.365336	0.168905	0.190747	0.281931	0.284279	0.467437	0.464494	0.227805	0.222585	0.082081	0.0798633	0.176792	0.167	0.453736	0.435167	0.0863042	0.0747517	0.37505	0.362225	0.538579
100	-0.137056	-0.150375	0.00412541	-0.0152871	-0.0901412	-0.0987486	0.110898	0.0962122	0.00746672	-0.000858477	0.146298	0.12682	0.412019	0.330827	-0.101369	-0.109798	0.0246138	0.0152941	0.193222	0.180962	0.0380804	0.0349033	0.171522	0.157667	0.205022	0.189793	0.251119	0.240647	0.271258	0.272773	0.0347674	0.0541207	0.163357	0.164742	0.0909714	0.0899222	0.0428764	0.0399494	-0.00985065	-0.00871791	-0.00875435	-0.0176749	0.381481	0.346395	0.0130447	0.00349645	0.33821	0.328507	0.445171
[truncated: 71 more columns]
